# Supplementary material for: Bis{2-[(guanidinoimino)­meth­yl]phenolato-κ3 N,N′,O}cobalt(III) chloride hemihydrate
Source: Acta Crystallogr Sect E Struct Rep Online. 2013 Feb 23;69(Pt 3):m165–6. doi: 10.1107/S1600536813004534 (PMC3588524; doi:10.1107/S1600536813004534)
Supplement: Supplementary file 1 [file e-69-0m165-sup1.cif]

##############################################################################
#                                                                            #
# This CIF contains the data in a paper accepted for publication in          #
# Acta Crystallographica Section E. It conforms to the requirements of       #
# Notes for Authors for Acta Crystallographica Section E, and has been       #
# peer reviewed under the auspices of the IUCr Commission on Journals.       #
#                                                                            #
# Full details of the Crystallographic Information File format               #
# are given in the paper "The Crystallographic Information File (CIF):       #
# a New Standard Archive File for Crystallography" by S. R. Hall, F. H.      #
# Allen and I. D. Brown [Acta Cryst. (1991), A47, 655-685].                  #
#                                                                            #
# The current version of the core CIF dictionary is obtainable from          #
# ftp://ftp.iucr.org/pub/cif_core.dic.                                       #
#                                                                            #
# Software is freely available for graphical display of the structure(s)     #
# in this CIF. For information consult the CIF software page                 #
# http://www.iucr.org/resources/cif/software.                                #
#                                                                            #
# This file may be used for bona fide research purposes within the           #
# scientific community so long as proper attribution is given to the journal # 
# article from which it was obtained.                                        #
#                                                                            #
##############################################################################
data_I
_audit_creation_method     'WinGX routine CIF_UPDATE'
_chemical_name_systematic
;\
Bis{2-[(guanidinoimino)methyl]phenolato-\
\k^3^<i>N</i>,<i>N</i>',<i>O</i>}cobalt(III) chloride hemihydrate
;
_chemical_formula_moiety     'C16 H18 Co N8 O2 +, Cl -, 0.5(H2 O)'
_chemical_formula_sum     'C16 H19 Cl Co N8 O2.50'
_chemical_formula_iupac     '[Co (C8 H9 N4 O)2] Cl, 0.5H2 O'
_chemical_formula_weight     457.77
_symmetry_cell_setting     triclinic
_symmetry_space_group_name_H-M     'P -1'
_symmetry_space_group_name_Hall     '-p 1'
loop_
    _symmetry_equiv_pos_as_xyz
    'x, y, z'
    '-x, -y, -z'
_cell_length_a     9.9043(2)
_cell_length_b     10.2078(2)
_cell_length_c     18.5358(4)
_cell_angle_alpha     100.773(2)
_cell_angle_beta     92.019(2)
_cell_angle_gamma     91.458(2)
_cell_volume     1838.84(7)
_cell_formula_units_Z     4
_cell_measurement_reflns_used     29670
_cell_measurement_theta_min     2.8397
_cell_measurement_theta_max     40.6726
_cell_measurement_temperature     100(2)
_exptl_crystal_description     block
_exptl_crystal_colour     dark_red
_exptl_crystal_size_max     0.39
_exptl_crystal_size_mid     0.31
_exptl_crystal_size_min     0.17
_exptl_crystal_density_diffrn     1.654
_exptl_crystal_density_method     'not measured'
_exptl_crystal_F_000     940
loop_
    _exptl_crystal_face_index_h
    _exptl_crystal_face_index_k
    _exptl_crystal_face_index_l
    _exptl_crystal_face_perp_dist
    -1 0 1 0.1037
    1 0 -1 0.1213
    0 0 1 0.0809
    0 0 -1 0.0855
    0 1 -3 0.0837
    0 -1 0 0.1644
    1 0 0 0.1503
    0 1 0 0.2069
_exptl_absorpt_coefficient_mu     1.114
_exptl_absorpt_correction_type     analytical
_exptl_absorpt_process_details
;
[CrysAlis PRO (Agilent, 2011), derived from an expression by
Clark & Reid (1995)]
;
_exptl_absorpt_correction_T_min     0.720
_exptl_absorpt_correction_T_max     0.864
_exptl_special_details     ?
_diffrn_ambient_temperature     100(2)
_diffrn_radiation_type     MoK\a
_diffrn_radiation_wavelength     0.71073
_diffrn_radiation_monochromator     graphite
_diffrn_measurement_device_type     'Oxford Diffraction Xcalibur'
_diffrn_measurement_method     '\w scans'
_diffrn_detector_area_resol_mean     16.0009
_diffrn_reflns_number     84837
_diffrn_reflns_av_R_equivalents     0.035
_diffrn_reflns_theta_min     2.85
_diffrn_reflns_theta_max     40.5
_diffrn_reflns_theta_full     40
_diffrn_measured_fraction_theta_max     0.996
_diffrn_measured_fraction_theta_full     1
_diffrn_reflns_limit_h_min     -18
_diffrn_reflns_limit_h_max     18
_diffrn_reflns_limit_k_min     -18
_diffrn_reflns_limit_k_max     18
_diffrn_reflns_limit_l_min     -33
_diffrn_reflns_limit_l_max     33
_refine_special_details
;
Refinement of <i>F</i>^2^ against ALL reflections. The weighted <i>R</i>-factor
<i>wR</i> and goodness of fit <i>S</i> are based on <i>F</i>^2^, conventional
<i>R</i>-factors <i>R</i> are based on <i>F</i>, with <i>F</i> set to zero for
negative <i>F</i>^2^. The threshold expression of <i>F</i>^2^ >
2\s(<i>F</i>^2^) is used only for calculating <i>R</i>-factors(gt) <i>etc</i>.
and is not relevant to the choice of reflections for refinement.
<i>R</i>-factors based on <i>F</i>^2^ are statistically about twice as large
as those based on <i>F</i>, and <i>R</i>- factors based on ALL data will be
even larger.
Water molecule hydrogen atoms were refined with geometries restrained to ideal
values.
;
_reflns_number_total     23430
_reflns_number_gt     19519
_reflns_threshold_expression     I>2\s(I)
_refine_ls_structure_factor_coef     Fsqd
_refine_ls_matrix_type     full
_refine_ls_R_factor_all     0.0518
_refine_ls_R_factor_gt     0.0408
_refine_ls_wR_factor_gt     0.1009
_refine_ls_wR_factor_ref     0.1065
_refine_ls_goodness_of_fit_ref     1.059
_refine_ls_restrained_S_all     1.059
_refine_ls_number_reflns     23430
_refine_ls_number_parameters     522
_refine_ls_number_restraints     2
_refine_ls_hydrogen_treatment     mixed
_refine_ls_weighting_scheme     calc
_refine_ls_weighting_details
         'calc w=1/[\s^2^(Fo^2^)+(0.0511P)^2^+0.4736P] where P=(Fo^2^+2Fc^2^)/3'
_atom_sites_solution_hydrogens     geom
_atom_sites_solution_primary     direct
_atom_sites_solution_secondary     difmap
_refine_ls_shift/su_max     0.003
_refine_ls_shift/su_mean     0
_refine_diff_density_max     1.066
_refine_diff_density_min     -0.796
_refine_ls_extinction_method     none
loop_
    _atom_type_symbol
    _atom_type_description
    _atom_type_scat_dispersion_real
    _atom_type_scat_dispersion_imag
    _atom_type_scat_source
    C C 0.0033 0.0016 'International Tables Vol C Tables 4.2.6.8 and 6.1.1.4'
    H H 0 0 'International Tables Vol C Tables 4.2.6.8 and 6.1.1.4'
    N N 0.0061 0.0033 'International Tables Vol C Tables 4.2.6.8 and 6.1.1.4'
    O O 0.0106 0.006 'International Tables Vol C Tables 4.2.6.8 and 6.1.1.4'
    Cl Cl 0.1484 0.1585 'International Tables Vol C Tables 4.2.6.8 and 6.1.1.4'
    Co Co 0.3494 0.9721 'International Tables Vol C Tables 4.2.6.8 and 6.1.1.4'
_computing_data_collection
;
CrysAlis PRO (Agilent, 2011)
;
_computing_cell_refinement
;
CrysAlis PRO (Agilent, 2011)
;
_computing_data_reduction
;
CrysAlis PRO (Agilent, 2011)
;
_computing_structure_solution     'SIR92 (Altomare <i>et al.</i>, 1994)'
_computing_structure_refinement     'SHELXL97 (Sheldrick, 2008)'
_computing_molecular_graphics     'ORTEPII (Johnson, 1976)'
_computing_publication_material     'WinGX (Farrugia, 2012)'
loop_
    _atom_site_type_symbol
    _atom_site_label
    _atom_site_fract_x
    _atom_site_fract_y
    _atom_site_fract_z
    _atom_site_U_iso_or_equiv
    _atom_site_adp_type
    _atom_site_calc_flag
    _atom_site_refinement_flags
    _atom_site_occupancy
    _atom_site_symmetry_multiplicity
    _atom_site_disorder_assembly
    _atom_site_disorder_group
    Co Co1 0.827167(13) 0.083852(13) 0.376939(7) 0.01187(3) Uani d . 1 1 . .
    Co Co2 0.611810(13) 0.650408(13) 0.893594(7) 0.01106(3) Uani d . 1 1 . .
    Cl Cl1 1.24863(3) -0.03691(3) 0.287310(15) 0.01975(5) Uani d . 1 1 . .
    Cl Cl2 0.19760(3) 0.96175(3) 0.937412(15) 0.02252(5) Uani d . 1 1 . .
    C C11 0.61323(10) 0.21108(10) 0.46047(5) 0.01394(14) Uani d . 1 1 . .
    O O11 0.68370(9) 0.20168(8) 0.40119(4) 0.01830(14) Uani d . 1 1 . .
    C C12 0.62893(10) 0.13118(10) 0.51533(5) 0.01361(14) Uani d . 1 1 . .
    C C121 0.71910(10) 0.02208(10) 0.50915(5) 0.01423(14) Uani d . 1 1 . .
    H H121 0.7169 -0.0333 0.545 0.017 Uiso calc R 1 1 . .
    N N122 0.80287(9) -0.00421(8) 0.45719(5) 0.01313(12) Uani d . 1 1 . .
    N N123 0.88511(9) -0.11340(9) 0.45539(5) 0.01570(14) Uani d . 1 1 . .
    H H123 0.8781 -0.1706 0.4853 0.019 Uiso calc R 1 1 . .
    C C124 0.97792(10) -0.12184(10) 0.40195(6) 0.01488(15) Uani d . 1 1 . .
    N N125 0.96716(9) -0.03880(9) 0.35708(5) 0.01636(14) Uani d . 1 1 . .
    H H125 1.0209 -0.0395 0.3202 0.02 Uiso calc R 1 1 . .
    N N126 1.06788(10) -0.21989(10) 0.39836(6) 0.01985(16) Uani d . 1 1 . .
    H H12A 1.1262 -0.2317 0.3632 0.024 Uiso calc R 1 1 . .
    H H12B 1.0682 -0.272 0.4312 0.024 Uiso calc R 1 1 . .
    C C13 0.55435(11) 0.15794(11) 0.57983(6) 0.01724(16) Uani d . 1 1 . .
    H H13 0.5662 0.1041 0.6161 0.021 Uiso calc R 1 1 . .
    C C14 0.46482(11) 0.26027(11) 0.59135(6) 0.01894(17) Uani d . 1 1 . .
    H H14 0.4189 0.2803 0.636 0.023 Uiso calc R 1 1 . .
    C C15 0.44326(11) 0.33395(11) 0.53561(6) 0.01864(17) Uani d . 1 1 . .
    H H15 0.3791 0.4023 0.542 0.022 Uiso calc R 1 1 . .
    C C16 0.51319(11) 0.30936(11) 0.47170(6) 0.01784(16) Uani d . 1 1 . .
    H H16 0.494 0.3593 0.4343 0.021 Uiso calc R 1 1 . .
    C C21 1.03067(11) 0.29884(10) 0.41005(6) 0.01690(16) Uani d . 1 1 . .
    O O21 0.95157(9) 0.21235(8) 0.43595(4) 0.01865(14) Uani d . 1 1 . .
    C C22 1.04017(10) 0.30740(10) 0.33508(6) 0.01608(15) Uani d . 1 1 . .
    C C221 0.95235(11) 0.23312(10) 0.27791(6) 0.01705(16) Uani d . 1 1 . .
    H H221 0.9631 0.2461 0.229 0.02 Uiso calc R 1 1 . .
    N N222 0.85960(9) 0.14963(9) 0.28963(5) 0.01468(13) Uani d . 1 1 . .
    N N223 0.77566(11) 0.08933(10) 0.23131(5) 0.02135(18) Uani d . 1 1 . .
    H H223 0.774 0.1141 0.1883 0.026 Uiso calc R 1 1 . .
    C C224 0.69561(11) -0.01190(11) 0.24619(6) 0.01745(16) Uani d . 1 1 . .
    N N225 0.70323(9) -0.03298(9) 0.31335(5) 0.01625(14) Uani d . 1 1 . .
    H H225 0.6551 -0.096 0.3281 0.02 Uiso calc R 1 1 . .
    N N226 0.61571(12) -0.07642(12) 0.19052(6) 0.0265(2) Uani d . 1 1 . .
    H H22A 0.5602 -0.1413 0.1974 0.032 Uiso calc R 1 1 . .
    H H22B 0.6186 -0.054 0.147 0.032 Uiso calc R 1 1 . .
    C C23 1.13407(11) 0.39789(11) 0.31360(8) 0.02135(19) Uani d . 1 1 . .
    H H23 1.141 0.4005 0.2629 0.026 Uiso calc R 1 1 . .
    C C24 1.21588(12) 0.48250(13) 0.36462(9) 0.0280(3) Uani d . 1 1 . .
    H H24 1.2803 0.5415 0.3496 0.034 Uiso calc R 1 1 . .
    C C25 1.20178(15) 0.47938(13) 0.43866(9) 0.0309(3) Uani d . 1 1 . .
    H H25 1.2545 0.5398 0.4746 0.037 Uiso calc R 1 1 . .
    C C26 1.11214(14) 0.38969(12) 0.46114(8) 0.0259(2) Uani d . 1 1 . .
    H H26 1.1055 0.3895 0.5121 0.031 Uiso calc R 1 1 . .
    C C31 0.81815(10) 0.45597(10) 0.88106(6) 0.01493(15) Uani d . 1 1 . .
    O O31 0.74001(8) 0.52997(8) 0.84714(4) 0.01635(12) Uani d . 1 1 . .
    C C32 0.81293(10) 0.44656(10) 0.95638(6) 0.01497(15) Uani d . 1 1 . .
    C C321 0.72252(10) 0.52156(10) 1.00603(5) 0.01487(15) Uani d . 1 1 . .
    H H321 0.7267 0.5114 1.056 0.018 Uiso calc R 1 1 . .
    N N322 0.63581(8) 0.60210(8) 0.98648(4) 0.01268(12) Uani d . 1 1 . .
    N N323 0.55486(9) 0.67200(9) 1.03967(5) 0.01466(13) Uani d . 1 1 . .
    H H323 0.5584 0.6633 1.086 0.018 Uiso calc R 1 1 . .
    C C324 0.46931(10) 0.75565(10) 1.01209(5) 0.01389(14) Uani d . 1 1 . .
    N N325 0.47942(9) 0.76188(9) 0.94286(5) 0.01487(13) Uani d . 1 1 . .
    H H325 0.4291 0.8135 0.9207 0.018 Uiso calc R 1 1 . .
    N N326 0.38727(10) 0.82889(10) 1.05904(5) 0.01765(15) Uani d . 1 1 . .
    H H32A 0.3345 0.8869 1.0436 0.021 Uiso calc R 1 1 . .
    H H32B 0.3864 0.8187 1.1051 0.021 Uiso calc R 1 1 . .
    C C33 0.89567(11) 0.35678(11) 0.98563(7) 0.01903(17) Uani d . 1 1 . .
    H H33 0.8917 0.352 1.0362 0.023 Uiso calc R 1 1 . .
    C C34 0.98220(11) 0.27588(11) 0.94183(7) 0.02107(19) Uani d . 1 1 . .
    H H34 1.0362 0.2146 0.9617 0.025 Uiso calc R 1 1 . .
    C C35 0.98897(11) 0.28567(11) 0.86789(7) 0.02109(19) Uani d . 1 1 . .
    H H35 1.0486 0.2307 0.8375 0.025 Uiso calc R 1 1 . .
    C C36 0.91026(11) 0.37418(12) 0.83803(7) 0.02006(18) Uani d . 1 1 . .
    H H36 0.9183 0.3801 0.7878 0.024 Uiso calc R 1 1 . .
    C C41 0.39361(9) 0.49962(9) 0.80545(5) 0.01243(13) Uani d . 1 1 . .
    O O41 0.47794(8) 0.50957(7) 0.86352(4) 0.01390(11) Uani d . 1 1 . .
    C C42 0.39925(10) 0.58283(9) 0.75193(5) 0.01252(13) Uani d . 1 1 . .
    C C421 0.50038(10) 0.68781(9) 0.75368(5) 0.01374(14) Uani d . 1 1 . .
    H H421 0.5002 0.7356 0.7144 0.016 Uiso calc R 1 1 . .
    N N422 0.59111(9) 0.71972(8) 0.80620(4) 0.01260(12) Uani d . 1 1 . .
    N N423 0.68689(10) 0.81840(9) 0.80302(5) 0.01686(15) Uani d . 1 1 . .
    H H423 0.6974 0.8534 0.7636 0.02 Uiso calc R 1 1 . .
    C C424 0.76384(10) 0.85724(10) 0.86595(5) 0.01469(15) Uani d . 1 1 . .
    N N425 0.74711(9) 0.78781(9) 0.91742(5) 0.01589(14) Uani d . 1 1 . .
    H H425 0.7944 0.8033 0.9594 0.019 Uiso calc R 1 1 . .
    N N426 0.85036(11) 0.96201(10) 0.86903(6) 0.02079(17) Uani d . 1 1 . .
    H H42A 0.9025 0.9895 0.9087 0.025 Uiso calc R 1 1 . .
    H H42B 0.8548 1.0031 0.8314 0.025 Uiso calc R 1 1 . .
    C C43 0.30388(10) 0.56265(10) 0.69219(5) 0.01464(15) Uani d . 1 1 . .
    H H43 0.3078 0.6194 0.6571 0.018 Uiso calc R 1 1 . .
    C C44 0.20508(10) 0.46259(10) 0.68353(6) 0.01570(15) Uani d . 1 1 . .
    H H44 0.141 0.4509 0.6433 0.019 Uiso calc R 1 1 . .
    C C45 0.20096(10) 0.37876(10) 0.73500(5) 0.01538(15) Uani d . 1 1 . .
    H H45 0.1347 0.3082 0.7291 0.018 Uiso calc R 1 1 . .
    C C46 0.29211(10) 0.39713(10) 0.79446(5) 0.01503(15) Uani d . 1 1 . .
    H H46 0.2864 0.3393 0.8289 0.018 Uiso calc R 1 1 . .
    O O1 0.40782(10) -0.26387(9) 0.20245(5) 0.02312(16) Uani d D 1 1 . .
    H H1B 0.3487(18) -0.2225(19) 0.2271(11) 0.030(5) Uiso d D 1 1 . .
    H H1A 0.390(2) -0.3477(16) 0.1956(14) 0.048(7) Uiso d D 1 1 . .
loop_
    _atom_site_aniso_label
    _atom_site_aniso_U_11
    _atom_site_aniso_U_22
    _atom_site_aniso_U_33
    _atom_site_aniso_U_12
    _atom_site_aniso_U_13
    _atom_site_aniso_U_23
    Co1 0.01376(5) 0.01180(5) 0.01037(5) -0.00082(4) 0.00077(4) 0.00302(4)
    Co2 0.01325(5) 0.01103(5) 0.00952(5) -0.00078(4) -0.00045(4) 0.00388(4)
    Cl1 0.02057(10) 0.02147(11) 0.01993(10) 0.00328(8) 0.00516(8) 0.00978(8)
    Cl2 0.03053(13) 0.02318(11) 0.01366(9) 0.00391(10) -0.00127(9) 0.00303(8)
    C11 0.0155(4) 0.0131(3) 0.0139(3) 0.0000(3) 0.0011(3) 0.0041(3)
    O11 0.0230(3) 0.0180(3) 0.0166(3) 0.0059(3) 0.0064(3) 0.0085(3)
    C12 0.0144(3) 0.0135(3) 0.0136(3) 0.0001(3) 0.0012(3) 0.0042(3)
    C121 0.0166(4) 0.0148(4) 0.0123(3) 0.0003(3) 0.0011(3) 0.0051(3)
    N122 0.0149(3) 0.0123(3) 0.0126(3) 0.0010(2) 0.0002(2) 0.0034(2)
    N123 0.0186(3) 0.0143(3) 0.0153(3) 0.0035(3) 0.0012(3) 0.0051(3)
    C124 0.0143(3) 0.0146(4) 0.0148(4) 0.0003(3) -0.0014(3) 0.0007(3)
    N125 0.0154(3) 0.0186(4) 0.0155(3) 0.0019(3) 0.0029(3) 0.0038(3)
    N126 0.0184(4) 0.0184(4) 0.0220(4) 0.0053(3) -0.0013(3) 0.0017(3)
    C13 0.0178(4) 0.0198(4) 0.0155(4) 0.0016(3) 0.0035(3) 0.0062(3)
    C14 0.0188(4) 0.0196(4) 0.0196(4) 0.0021(3) 0.0058(3) 0.0056(3)
    C15 0.0179(4) 0.0172(4) 0.0214(4) 0.0030(3) 0.0038(3) 0.0044(3)
    C16 0.0196(4) 0.0164(4) 0.0191(4) 0.0037(3) 0.0020(3) 0.0067(3)
    C21 0.0181(4) 0.0128(3) 0.0196(4) -0.0012(3) -0.0019(3) 0.0032(3)
    O21 0.0250(4) 0.0165(3) 0.0138(3) -0.0065(3) -0.0014(3) 0.0026(2)
    C22 0.0146(4) 0.0137(4) 0.0204(4) -0.0005(3) 0.0020(3) 0.0044(3)
    C221 0.0211(4) 0.0157(4) 0.0148(4) -0.0020(3) 0.0042(3) 0.0040(3)
    N222 0.0183(3) 0.0145(3) 0.0112(3) -0.0023(3) 0.0007(2) 0.0027(2)
    N223 0.0319(5) 0.0207(4) 0.0112(3) -0.0099(4) -0.0026(3) 0.0043(3)
    C224 0.0204(4) 0.0161(4) 0.0156(4) -0.0029(3) -0.0032(3) 0.0035(3)
    N225 0.0176(3) 0.0164(3) 0.0155(3) -0.0042(3) -0.0014(3) 0.0058(3)
    N226 0.0330(5) 0.0265(5) 0.0191(4) -0.0122(4) -0.0104(4) 0.0055(4)
    C23 0.0164(4) 0.0168(4) 0.0328(6) -0.0004(3) 0.0048(4) 0.0091(4)
    C24 0.0169(4) 0.0191(5) 0.0503(8) -0.0044(4) -0.0043(5) 0.0143(5)
    C25 0.0296(6) 0.0192(5) 0.0440(8) -0.0086(4) -0.0168(5) 0.0111(5)
    C26 0.0319(6) 0.0173(4) 0.0276(5) -0.0068(4) -0.0117(5) 0.0054(4)
    C31 0.0136(3) 0.0142(4) 0.0177(4) -0.0008(3) 0.0002(3) 0.0052(3)
    O31 0.0179(3) 0.0184(3) 0.0144(3) 0.0044(2) 0.0024(2) 0.0064(2)
    C32 0.0145(3) 0.0140(3) 0.0172(4) -0.0016(3) -0.0024(3) 0.0057(3)
    C321 0.0168(4) 0.0154(4) 0.0133(3) -0.0017(3) -0.0024(3) 0.0058(3)
    N322 0.0145(3) 0.0133(3) 0.0108(3) -0.0009(2) -0.0008(2) 0.0040(2)
    N323 0.0176(3) 0.0172(3) 0.0100(3) -0.0001(3) 0.0005(2) 0.0047(2)
    C324 0.0152(3) 0.0143(3) 0.0119(3) -0.0018(3) -0.0008(3) 0.0022(3)
    N325 0.0183(3) 0.0155(3) 0.0114(3) 0.0021(3) -0.0003(2) 0.0041(2)
    N326 0.0188(4) 0.0198(4) 0.0140(3) 0.0015(3) 0.0016(3) 0.0018(3)
    C33 0.0181(4) 0.0173(4) 0.0227(4) -0.0001(3) -0.0048(3) 0.0075(3)
    C34 0.0161(4) 0.0174(4) 0.0308(5) 0.0006(3) -0.0045(4) 0.0082(4)
    C35 0.0158(4) 0.0179(4) 0.0304(5) 0.0020(3) 0.0018(4) 0.0063(4)
    C36 0.0180(4) 0.0204(4) 0.0235(5) 0.0039(3) 0.0041(3) 0.0074(4)
    C41 0.0142(3) 0.0126(3) 0.0109(3) -0.0001(3) -0.0002(3) 0.0034(3)
    O41 0.0169(3) 0.0139(3) 0.0115(3) -0.0035(2) -0.0028(2) 0.0053(2)
    C42 0.0146(3) 0.0125(3) 0.0108(3) 0.0004(3) -0.0005(3) 0.0032(3)
    C421 0.0181(4) 0.0129(3) 0.0109(3) -0.0011(3) -0.0005(3) 0.0042(3)
    N422 0.0154(3) 0.0116(3) 0.0114(3) -0.0018(2) 0.0000(2) 0.0040(2)
    N423 0.0221(4) 0.0159(3) 0.0133(3) -0.0075(3) -0.0023(3) 0.0064(3)
    C424 0.0167(4) 0.0143(3) 0.0134(3) -0.0027(3) -0.0009(3) 0.0039(3)
    N425 0.0184(3) 0.0167(3) 0.0133(3) -0.0045(3) -0.0032(3) 0.0060(3)
    N426 0.0239(4) 0.0202(4) 0.0188(4) -0.0101(3) -0.0045(3) 0.0077(3)
    C43 0.0173(4) 0.0151(4) 0.0119(3) 0.0007(3) -0.0017(3) 0.0040(3)
    C44 0.0154(4) 0.0176(4) 0.0137(3) 0.0007(3) -0.0021(3) 0.0024(3)
    C45 0.0148(4) 0.0169(4) 0.0140(4) -0.0017(3) -0.0002(3) 0.0023(3)
    C46 0.0164(4) 0.0155(4) 0.0137(3) -0.0021(3) -0.0005(3) 0.0047(3)
    O1 0.0218(4) 0.0188(4) 0.0273(4) -0.0004(3) 0.0044(3) -0.0001(3)
_geom_special_details
;
All s.u.'s (except the s.u. in the dihedral angle between two l.s. planes) are
estimated using the full covariance matrix. The cell s.u.'s are taken into
account individually in the estimation of s.u.'s in distances, angles and
torsion angles; correlations between s.u.'s in cell parameters are only used
when they are defined by crystal symmetry. An approximate (isotropic)
treatment of cell s.u.'s is used for estimating s.u.'s involving l.s. planes.
;
loop_
    _geom_bond_atom_site_label_1
    _geom_bond_atom_site_label_2
    _geom_bond_site_symmetry_2
    _geom_bond_distance
    _geom_bond_publ_flag
    Co1 N125 . 1.8914(9) y
    Co1 N122 . 1.8955(8) y
    Co1 O11 . 1.8967(8) y
    Co1 N222 . 1.8987(9) y
    Co1 N225 . 1.9017(9) y
    Co1 O21 . 1.9290(8) y
    Co2 N322 . 1.8863(8) y
    Co2 N422 . 1.8918(8) y
    Co2 N425 . 1.8945(9) y
    Co2 N325 . 1.9026(9) y
    Co2 O31 . 1.9041(8) y
    Co2 O41 . 1.9202(7) y
    C11 O11 . 1.3122(13) ?
    C11 C16 . 1.4208(14) ?
    C11 C12 . 1.4244(13) ?
    C12 C13 . 1.4142(14) ?
    C12 C121 . 1.4356(14) ?
    C121 N122 . 1.2880(13) ?
    C121 H121 . 0.95 ?
    N122 N123 . 1.3932(12) ?
    N123 C124 . 1.3674(14) ?
    N123 H123 . 0.88 ?
    C124 N125 . 1.2976(14) ?
    C124 N126 . 1.3509(14) ?
    N125 H125 . 0.88 ?
    N126 H12A . 0.88 ?
    N126 H12B . 0.88 ?
    C13 C14 . 1.3784(16) ?
    C13 H13 . 0.95 ?
    C14 C15 . 1.4007(16) ?
    C14 H14 . 0.95 ?
    C15 C16 . 1.3790(16) ?
    C15 H15 . 0.95 ?
    C16 H16 . 0.95 ?
    C21 O21 . 1.3318(13) ?
    C21 C26 . 1.4099(16) ?
    C21 C22 . 1.4148(16) ?
    C22 C23 . 1.4130(15) ?
    C22 C221 . 1.4337(15) ?
    C221 N222 . 1.2887(13) ?
    C221 H221 . 0.95 ?
    N222 N223 . 1.3786(13) ?
    N223 C224 . 1.3612(14) ?
    N223 H223 . 0.88 ?
    C224 N225 . 1.3023(14) ?
    C224 N226 . 1.3366(14) ?
    N225 H225 . 0.88 ?
    N226 H22A . 0.88 ?
    N226 H22B . 0.88 ?
    C23 C24 . 1.3792(19) ?
    C23 H23 . 0.95 ?
    C24 C25 . 1.391(2) ?
    C24 H24 . 0.95 ?
    C25 C26 . 1.3883(19) ?
    C25 H25 . 0.95 ?
    C26 H26 . 0.95 ?
    C31 O31 . 1.3183(13) ?
    C31 C36 . 1.4165(15) ?
    C31 C32 . 1.4199(15) ?
    C32 C33 . 1.4135(14) ?
    C32 C321 . 1.4367(15) ?
    C321 N322 . 1.2924(13) ?
    C321 H321 . 0.95 ?
    N322 N323 . 1.3949(12) ?
    N323 C324 . 1.3704(13) ?
    N323 H323 . 0.88 ?
    C324 N325 . 1.3038(13) ?
    C324 N326 . 1.3468(14) ?
    N325 H325 . 0.88 ?
    N326 H32A . 0.88 ?
    N326 H32B . 0.88 ?
    C33 C34 . 1.3820(18) ?
    C33 H33 . 0.95 ?
    C34 C35 . 1.3965(18) ?
    C34 H34 . 0.95 ?
    C35 C36 . 1.3866(16) ?
    C35 H35 . 0.95 ?
    C36 H36 . 0.95 ?
    C41 O41 . 1.3257(12) ?
    C41 C46 . 1.4138(14) ?
    C41 C42 . 1.4232(13) ?
    C42 C43 . 1.4114(13) ?
    C42 C421 . 1.4432(13) ?
    C421 N422 . 1.2909(13) ?
    C421 H421 . 0.95 ?
    N422 N423 . 1.3768(12) ?
    N423 C424 . 1.3594(13) ?
    N423 H423 . 0.88 ?
    C424 N425 . 1.3030(13) ?
    C424 N426 . 1.3448(13) ?
    N425 H425 . 0.88 ?
    N426 H42A . 0.88 ?
    N426 H42B . 0.88 ?
    C43 C44 . 1.3796(15) ?
    C43 H43 . 0.95 ?
    C44 C45 . 1.3965(15) ?
    C44 H44 . 0.95 ?
    C45 C46 . 1.3817(14) ?
    C45 H45 . 0.95 ?
    C46 H46 . 0.95 ?
    O1 H1B . 0.831(15) ?
    O1 H1A . 0.855(16) ?
loop_
    _geom_angle_atom_site_label_1
    _geom_angle_atom_site_label_2
    _geom_angle_atom_site_label_3
    _geom_angle_site_symmetry_1
    _geom_angle_site_symmetry_3
    _geom_angle
    _geom_angle_publ_flag
    N125 Co1 N122 . . 82.33(4) ?
    N125 Co1 O11 . . 176.71(4) ?
    N122 Co1 O11 . . 94.41(3) ?
    N125 Co1 N222 . . 90.99(4) ?
    N122 Co1 N222 . . 172.24(4) ?
    O11 Co1 N222 . . 92.24(4) ?
    N125 Co1 N225 . . 91.40(4) ?
    N122 Co1 N225 . . 93.71(4) ?
    O11 Co1 N225 . . 88.41(4) ?
    N222 Co1 N225 . . 82.46(4) ?
    N125 Co1 O21 . . 90.54(4) ?
    N122 Co1 O21 . . 90.76(4) ?
    O11 Co1 O21 . . 89.88(4) ?
    N222 Co1 O21 . . 93.26(4) ?
    N225 Co1 O21 . . 175.32(4) ?
    N322 Co2 N422 . . 173.31(4) ?
    N322 Co2 N425 . . 91.61(4) ?
    N422 Co2 N425 . . 83.09(4) ?
    N322 Co2 N325 . . 82.54(4) ?
    N422 Co2 N325 . . 93.51(4) ?
    N425 Co2 N325 . . 91.69(4) ?
    N322 Co2 O31 . . 94.86(4) ?
    N422 Co2 O31 . . 89.31(3) ?
    N425 Co2 O31 . . 90.92(4) ?
    N325 Co2 O31 . . 176.37(4) ?
    N322 Co2 O41 . . 91.23(3) ?
    N422 Co2 O41 . . 94.22(3) ?
    N425 Co2 O41 . . 176.60(4) ?
    N325 Co2 O41 . . 90.55(4) ?
    O31 Co2 O41 . . 86.96(4) ?
    O11 C11 C16 . . 117.83(9) ?
    O11 C11 C12 . . 125.45(9) ?
    C16 C11 C12 . . 116.72(9) ?
    C11 O11 Co1 . . 125.27(7) ?
    C13 C12 C11 . . 120.15(9) ?
    C13 C12 C121 . . 116.76(9) ?
    C11 C12 C121 . . 123.09(9) ?
    N122 C121 C12 . . 123.01(9) ?
    N122 C121 H121 . . 118.5 ?
    C12 C121 H121 . . 118.5 ?
    C121 N122 N123 . . 118.73(8) ?
    C121 N122 Co1 . . 128.28(7) ?
    N123 N122 Co1 . . 112.94(6) ?
    C124 N123 N122 . . 112.47(8) ?
    C124 N123 H123 . . 123.8 ?
    N122 N123 H123 . . 123.8 ?
    N125 C124 N126 . . 125.95(10) ?
    N125 C124 N123 . . 116.79(9) ?
    N126 C124 N123 . . 117.17(10) ?
    C124 N125 Co1 . . 114.90(7) ?
    C124 N125 H125 . . 122.6 ?
    Co1 N125 H125 . . 122.6 ?
    C124 N126 H12A . . 120 ?
    C124 N126 H12B . . 120 ?
    H12A N126 H12B . . 120 ?
    C14 C13 C12 . . 121.56(10) ?
    C14 C13 H13 . . 119.2 ?
    C12 C13 H13 . . 119.2 ?
    C13 C14 C15 . . 118.39(10) ?
    C13 C14 H14 . . 120.8 ?
    C15 C14 H14 . . 120.8 ?
    C16 C15 C14 . . 121.43(10) ?
    C16 C15 H15 . . 119.3 ?
    C14 C15 H15 . . 119.3 ?
    C15 C16 C11 . . 121.47(10) ?
    C15 C16 H16 . . 119.3 ?
    C11 C16 H16 . . 119.3 ?
    O21 C21 C26 . . 117.74(10) ?
    O21 C21 C22 . . 125.39(9) ?
    C26 C21 C22 . . 116.87(10) ?
    C21 O21 Co1 . . 124.97(7) ?
    C23 C22 C21 . . 120.36(10) ?
    C23 C22 C221 . . 116.38(10) ?
    C21 C22 C221 . . 123.16(9) ?
    N222 C221 C22 . . 123.24(9) ?
    N222 C221 H221 . . 118.4 ?
    C22 C221 H221 . . 118.4 ?
    C221 N222 N223 . . 118.41(9) ?
    C221 N222 Co1 . . 128.88(8) ?
    N223 N222 Co1 . . 112.52(6) ?
    C224 N223 N222 . . 114.01(9) ?
    C224 N223 H223 . . 123 ?
    N222 N223 H223 . . 123 ?
    N225 C224 N226 . . 127.36(10) ?
    N225 C224 N223 . . 116.43(9) ?
    N226 C224 N223 . . 116.19(10) ?
    C224 N225 Co1 . . 114.34(7) ?
    C224 N225 H225 . . 122.8 ?
    Co1 N225 H225 . . 122.8 ?
    C224 N226 H22A . . 120 ?
    C224 N226 H22B . . 120 ?
    H22A N226 H22B . . 120 ?
    C24 C23 C22 . . 121.45(12) ?
    C24 C23 H23 . . 119.3 ?
    C22 C23 H23 . . 119.3 ?
    C23 C24 C25 . . 118.35(11) ?
    C23 C24 H24 . . 120.8 ?
    C25 C24 H24 . . 120.8 ?
    C26 C25 C24 . . 121.32(12) ?
    C26 C25 H25 . . 119.3 ?
    C24 C25 H25 . . 119.3 ?
    C25 C26 C21 . . 121.52(13) ?
    C25 C26 H26 . . 119.2 ?
    C21 C26 H26 . . 119.2 ?
    O31 C31 C36 . . 117.30(10) ?
    O31 C31 C32 . . 125.34(9) ?
    C36 C31 C32 . . 117.29(9) ?
    C31 O31 Co2 . . 124.92(7) ?
    C33 C32 C31 . . 120.31(10) ?
    C33 C32 C321 . . 116.39(9) ?
    C31 C32 C321 . . 123.26(9) ?
    N322 C321 C32 . . 123.59(9) ?
    N322 C321 H321 . . 118.2 ?
    C32 C321 H321 . . 118.2 ?
    C321 N322 N323 . . 118.73(8) ?
    C321 N322 Co2 . . 127.74(7) ?
    N323 N322 Co2 . . 113.34(6) ?
    C324 N323 N322 . . 112.88(8) ?
    C324 N323 H323 . . 123.6 ?
    N322 N323 H323 . . 123.6 ?
    N325 C324 N326 . . 125.59(10) ?
    N325 C324 N323 . . 116.56(9) ?
    N326 C324 N323 . . 117.76(9) ?
    C324 N325 Co2 . . 114.58(7) ?
    C324 N325 H325 . . 122.7 ?
    Co2 N325 H325 . . 122.7 ?
    C324 N326 H32A . . 120 ?
    C324 N326 H32B . . 120 ?
    H32A N326 H32B . . 120 ?
    C34 C33 C32 . . 121.06(11) ?
    C34 C33 H33 . . 119.5 ?
    C32 C33 H33 . . 119.5 ?
    C33 C34 C35 . . 118.93(10) ?
    C33 C34 H34 . . 120.5 ?
    C35 C34 H34 . . 120.5 ?
    C36 C35 C34 . . 121.18(11) ?
    C36 C35 H35 . . 119.4 ?
    C34 C35 H35 . . 119.4 ?
    C35 C36 C31 . . 121.20(11) ?
    C35 C36 H36 . . 119.4 ?
    C31 C36 H36 . . 119.4 ?
    O41 C41 C46 . . 118.06(8) ?
    O41 C41 C42 . . 124.85(8) ?
    C46 C41 C42 . . 117.07(8) ?
    C41 O41 Co2 . . 124.80(6) ?
    C43 C42 C41 . . 119.80(9) ?
    C43 C42 C421 . . 116.49(8) ?
    C41 C42 C421 . . 123.69(8) ?
    N422 C421 C42 . . 123.03(8) ?
    N422 C421 H421 . . 118.5 ?
    C42 C421 H421 . . 118.5 ?
    C421 N422 N423 . . 119.74(8) ?
    C421 N422 Co2 . . 128.41(7) ?
    N423 N422 Co2 . . 111.83(6) ?
    C424 N423 N422 . . 114.35(8) ?
    C424 N423 H423 . . 122.8 ?
    N422 N423 H423 . . 122.8 ?
    N425 C424 N426 . . 126.29(9) ?
    N425 C424 N423 . . 116.35(9) ?
    N426 C424 N423 . . 117.36(9) ?
    C424 N425 Co2 . . 113.87(7) ?
    C424 N425 H425 . . 123.1 ?
    Co2 N425 H425 . . 123.1 ?
    C424 N426 H42A . . 120 ?
    C424 N426 H42B . . 120 ?
    H42A N426 H42B . . 120 ?
    C44 C43 C42 . . 121.65(9) ?
    C44 C43 H43 . . 119.2 ?
    C42 C43 H43 . . 119.2 ?
    C43 C44 C45 . . 118.77(9) ?
    C43 C44 H44 . . 120.6 ?
    C45 C44 H44 . . 120.6 ?
    C46 C45 C44 . . 120.81(9) ?
    C46 C45 H45 . . 119.6 ?
    C44 C45 H45 . . 119.6 ?
    C45 C46 C41 . . 121.87(9) ?
    C45 C46 H46 . . 119.1 ?
    C41 C46 H46 . . 119.1 ?
    H1B O1 H1A . . 110(2) ?
loop_
    _geom_hbond_atom_site_label_D
    _geom_hbond_atom_site_label_H
    _geom_hbond_atom_site_label_A
    _geom_hbond_site_symmetry_A
    _geom_hbond_distance_DH
    _geom_hbond_distance_HA
    _geom_hbond_distance_DA
    _geom_hbond_angle_DHA
    N123 H123 O21 2_756 0.88 2.29 2.8823(12) 124.4
    N125 H125 Cl1 . 0.88 2.36 3.1152(9) 144.3
    N126 H12B O21 2_756 0.88 2.44 3.0709(13) 129
    N223 H223 Cl2 2_666 0.88 2.34 3.0948(10) 143.5
    N226 H22A O1 . 0.88 1.95 2.8177(14) 167.4
    N226 H22B Cl2 2_666 0.88 2.7 3.4131(12) 138.4
    N323 H323 O41 2_667 0.88 2.17 2.8311(11) 131.1
    N325 H325 Cl2 . 0.88 2.77 3.5086(9) 141.9
    N326 H32A Cl2 . 0.88 2.59 3.3801(10) 149.3
    N326 H32B O1 1_566 0.88 2.14 2.9861(14) 162.4
    N423 H423 Cl1 2_766 0.88 2.31 3.0960(9) 149
    N425 H425 Cl2 2_677 0.88 2.77 3.3659(10) 126.1
    N426 H42B Cl1 2_766 0.88 2.48 3.2573(10) 147.5
    O1 H1B Cl1 1_455 0.831(15) 2.280(16) 3.0538(10) 155.2(19)
    O1 H1A O31 2_656 0.855(16) 2.234(18) 3.0227(12) 153(2)
    O1 H1A O41 2_656 0.855(16) 2.28(2) 2.8568(12) 125(2)
data_global
_journal_date_recd_electronic     2013-01-30
_journal_date_accepted     2013-02-15
_journal_name_full     'Acta Crystallographica, Section E'
_journal_year     2013
_journal_volume     69
_journal_issue      3
_journal_page_first     m165
_journal_page_last     m166
_journal_paper_category     QM
_journal_paper_doi     10.1107/S1600536813004534
_journal_coeditor_code     WM2724
_publ_contact_author_name     'Vassilyeva, Olga Yu.'
_publ_contact_author_address
;
Department of Inorganic Chemistry
Taras Shevchenko National University of Kyiv,
Volodymyrska str. 64,
Kyiv 01601,
Ukraine
;
_publ_contact_author_email     vassilyeva@univ.kiev.ua
_publ_contact_author_fax     '+380(44)296-2467'
_publ_contact_author_phone     '+380(44)235-4371'
_publ_section_title
;\
Bis{2-[(guanidinoimino)methyl]phenolato-\k^3^<i>N</i>,<i>N</i>',<i>O</i>}\
cobalt(III) chloride hemihydrate
;
loop_
    _publ_author_name
    _publ_author_address
    'Buvaylo, Elena A.'
;
Department of Inorganic Chemistry,
Taras Shevchenko National University of Kyiv,
64/13 Volodymyrska Street,
Kyiv 01601
Ukraine
;
    'Kokozay, Vladimir N.'
;
Department of Inorganic Chemistry,
Taras Shevchenko National University of Kyiv,
64/13 Volodymyrska Street,
Kyiv 01601
Ukraine
;
    'Vassilyeva, Olga Yu.'
;
Department of Inorganic Chemistry,
Taras Shevchenko National University of Kyiv,
64/13 Volodymyrska Street,
Kyiv 01601
Ukraine
;
    'Skelton, Brian W.'
;
Centre for Microscopy, Characterisation and Analysis,
University of Western Australia,
35 Stirling Highway,
Crawley,
WA 6009,
Australia
;
