# Supplementary material for: Bis{2-[(guanidinoimino)­meth­yl]phenolato-κ3 N,N′,O}cobalt(III) chloride hemihydrate
Source: Acta Crystallogr Sect E Struct Rep Online. 2013 Feb 23;69(Pt 3):m165–6. doi: 10.1107/S1600536813004534 (PMC3588524; doi:10.1107/S1600536813004534)
Supplement: Supplementary file 2 [file e-69-0m165-Isup2.hkl]

#
# h,k,l, Fc-squared, Fo-squared, sigma(Fo-squared) and status flag
#
data_I
_shelx_title ' lv479_crystal2 in P-1'
_shelx_refln_list_code          4
_shelx_F_calc_maximum      254.39
_exptl_crystal_F_000       940.00
_reflns_d_resolution_high  0.5472
 
loop_
 _symmetry_equiv_pos_as_xyz
 'x, y, z'
 '-x, -y, -z'
 
_cell_length_a     9.9043
_cell_length_b    10.2078
_cell_length_c    18.5358
_cell_angle_alpha 100.773
_cell_angle_beta   92.019
_cell_angle_gamma  91.458
 
_shelx_F_squared_multiplier     1.000
 
loop_
 _refln_index_h
 _refln_index_k
 _refln_index_l
 _refln_F_squared_calc
 _refln_F_squared_meas
 _refln_F_squared_sigma
 _refln_observed_status
   2   0   0     2591.27     2967.15     61.12 o
   3   0   0     1535.16     1727.30     49.64 o
   4   0   0       18.62       37.46      3.51 o
   5   0   0     7478.77     7530.21    132.19 o
   6   0   0        4.72       14.64      4.55 o
   7   0   0        9.54       14.04      1.61 o
   8   0   0       56.26       50.48      3.96 o
   9   0   0     3046.23     3184.60     36.68 o
  10   0   0     1050.47     1059.61     20.27 o
  11   0   0       38.98       50.58      6.02 o
  12   0   0      281.22      258.95     13.16 o
  13   0   0       90.68      107.17      9.57 o
  14   0   0     1094.37     1162.12     30.73 o
  15   0   0        0.22        2.79      4.39 o
  16   0   0       67.46       59.40      8.75 o
  17   0   0       19.42       19.50      7.22 o
  18   0   0        5.98       10.94      6.93 o
 -18   1   0       28.66       21.72      9.09 o
 -17   1   0       12.89       13.07      6.92 o
 -16   1   0      197.92      237.95     18.27 o
 -15   1   0      388.36      424.02     23.22 o
 -14   1   0       15.09       14.78      4.38 o
 -13   1   0      155.64      146.60      9.51 o
 -12   1   0      246.92      282.65     13.95 o
 -11   1   0      336.11      351.67     12.66 o
 -10   1   0      117.32      113.37      6.88 o
  -9   1   0       67.12       60.99      4.94 o
  -8   1   0      273.86      300.74      9.55 o
  -7   1   0      769.58      753.05     13.19 o
  -6   1   0     1096.32     1091.03     75.97 o
  -5   1   0      389.41      452.80     20.10 o
  -4   1   0      439.66      431.38     17.84 o
  -3   1   0      890.65      950.78     27.88 o
  -2   1   0    18778.12    20734.55    330.05 o
  -1   1   0     5925.32     6429.56     59.45 o
   1   1   0     7042.15     8588.14     56.03 o
   2   1   0      472.11      551.30     13.20 o
   3   1   0       61.93       36.20      4.49 o
   4   1   0      525.03      489.59     14.87 o
   5   1   0      231.63      167.83      9.05 o
   6   1   0     1186.22     1161.60     21.21 o
   7   1   0     2651.78     2803.12     26.75 o
   8   1   0     1000.07      987.32     13.47 o
   9   1   0       91.40      101.44      4.64 o
  10   1   0     1556.58     1588.91     36.06 o
  11   1   0       77.86       76.23      7.14 o
  12   1   0      289.31      301.98     14.31 o
  13   1   0      112.68       95.58     13.74 o
  14   1   0       97.82      113.54      9.95 o
  15   1   0       70.07       74.77      9.20 o
  16   1   0       16.65       22.70      6.85 o
  17   1   0      151.34      145.53     14.15 o
  18   1   0        1.47        0.00     13.45 o
 -18   2   0       10.41        4.54     10.29 o
 -17   2   0       76.64       75.58     16.28 o
 -16   2   0       16.69        6.17      5.07 o
 -15   2   0      209.64      197.41     13.88 o
 -14   2   0       14.68       19.63      5.62 o
 -13   2   0       21.29       39.03      5.85 o
 -12   2   0       31.34       24.16      4.41 o
 -11   2   0      380.96      350.46     11.55 o
 -10   2   0     1567.92     1660.50     26.14 o
  -9   2   0      103.48       95.98      5.90 o
  -8   2   0     1619.65     1699.94     21.86 o
  -7   2   0        1.51        6.64      1.75 o
  -6   2   0      699.69      669.02     12.87 o
  -5   2   0     1887.43     2142.53     19.79 o
  -4   2   0    11363.38    12045.84    121.77 o
  -3   2   0    12114.00    13670.53     93.38 o
  -2   2   0    38880.27    45166.03    311.89 o
  -1   2   0     5121.27     6045.59     65.63 o
   0   2   0     1658.29     2058.84     34.17 o
   1   2   0    34213.07    36821.62    108.54 o
   2   2   0    64716.01    69181.76    280.18 o
   3   2   0     1901.61     2352.50     33.91 o
   4   2   0     3115.06     3529.94     47.94 o
   5   2   0        2.10       10.69      2.83 o
   6   2   0     4067.33     4214.52     35.77 o
   7   2   0        0.06        3.81      1.61 o
   8   2   0       71.78       58.77      3.61 o
   9   2   0        1.26        8.53      2.17 o
  10   2   0      374.01      382.20     12.40 o
  11   2   0      570.69      563.10     18.49 o
  12   2   0       11.76        8.25      4.42 o
  13   2   0      385.55      346.14     19.76 o
  14   2   0       47.16       40.81      7.52 o
  15   2   0      343.73      368.67     25.17 o
  16   2   0       55.18       34.74      8.99 o
  17   2   0        7.98        0.00      5.68 o
 -17   3   0       17.90       17.38      6.50 o
 -16   3   0      127.57      127.65     14.38 o
 -15   3   0       45.34       46.19      8.69 o
 -14   3   0      104.63      109.82     10.01 o
 -13   3   0      409.75      409.70     17.66 o
 -12   3   0      341.70      347.69     13.59 o
 -11   3   0      972.88      930.08     20.80 o
 -10   3   0     1214.05     1197.66     22.13 o
  -9   3   0       78.20       71.79      4.76 o
  -8   3   0      131.14       99.53      5.00 o
  -7   3   0      416.74      374.86      9.38 o
  -6   3   0      186.65      129.69      6.26 o
  -5   3   0     1934.50     1960.96     44.93 o
  -4   3   0     3147.40     3716.53     58.71 o
  -3   3   0     5489.98     5601.18     68.65 o
  -2   3   0      225.48      197.21     12.50 o
  -1   3   0      506.46      428.03     10.16 o
   0   3   0     3051.80     3238.93     54.06 o
   1   3   0      114.61      100.49      5.01 o
   2   3   0     6898.68     7652.93     68.84 o
   3   3   0     4959.41     5414.03     38.36 o
   4   3   0     6969.33     7790.97     59.57 o
   5   3   0      204.63      162.70     11.69 o
   6   3   0       93.92      105.99      6.30 o
   7   3   0      825.22      838.11     13.38 o
   8   3   0      192.26      188.86      7.24 o
   9   3   0     1086.96     1059.51     18.05 o
  10   3   0        0.69        7.48      2.44 o
  11   3   0      686.30      663.24     18.66 o
  12   3   0      103.97       88.98     12.72 o
  13   3   0      373.71      381.72     17.15 o
  14   3   0        1.29       10.46      4.90 o
  15   3   0      201.40      209.13     14.65 o
  16   3   0      117.87      165.43     19.54 o
  17   3   0       69.48       58.80     12.89 o
 -17   4   0        7.11       17.39     17.03 o
 -16   4   0       20.18       39.47      8.47 o
 -15   4   0       38.54       40.60      8.71 o
 -14   4   0       74.29       81.77     10.35 o
 -13   4   0      608.31      572.66     20.95 o
 -12   4   0      298.03      278.10     13.75 o
 -11   4   0      147.52      154.98      8.73 o
 -10   4   0        4.55        6.52      2.82 o
  -9   4   0        5.48        6.54      2.85 o
  -8   4   0        0.66        0.00      1.76 o
  -7   4   0      113.90      105.40      5.07 o
  -6   4   0       34.12       25.17      3.24 o
  -5   4   0      140.35      110.57      8.16 o
  -4   4   0    20797.29    22848.54    161.49 o
  -3   4   0    14946.92    16842.93    133.73 o
  -2   4   0     8176.44     8751.20     45.58 o
  -1   4   0      826.40      870.96     18.95 o
   0   4   0     1163.71     1322.72     18.81 o
   1   4   0      916.83      761.63     15.85 o
   2   4   0     6724.61     7109.85     90.60 o
   3   4   0    14282.98    15993.07     75.28 o
   4   4   0     5876.88     6568.49     51.73 o
   5   4   0      384.78      349.69     11.70 o
   6   4   0       39.67       33.38      3.85 o
   7   4   0        7.82       10.03      3.79 o
   8   4   0     1801.29     1721.26     29.65 o
   9   4   0        2.79        2.40      2.37 o
  10   4   0       60.86       71.53      5.28 o
  11   4   0      931.78      929.15     17.89 o
  12   4   0      520.16      526.60     20.72 o
  13   4   0        0.05       13.30      5.57 o
  14   4   0        3.24        9.03      4.82 o
  15   4   0      494.85      464.49     24.42 o
  16   4   0      269.90      245.32     18.72 o
  17   4   0      112.50       90.53     12.88 o
 -17   5   0       36.81       27.67     26.90 o
 -16   5   0       35.61       23.28     10.38 o
 -15   5   0      642.90      653.62     58.70 o
 -14   5   0       22.33       28.17      7.05 o
 -13   5   0      134.72      134.11     11.26 o
 -12   5   0       68.10       59.72      7.08 o
 -11   5   0      341.55      316.87     11.28 o
 -10   5   0      365.34      325.46     15.50 o
  -9   5   0      207.86      201.19      8.92 o
  -8   5   0      372.14      326.17      9.36 o
  -7   5   0      173.93      154.95      6.70 o
  -6   5   0     4509.65     4438.64     31.37 o
  -5   5   0     2530.49     2709.70     43.88 o
  -4   5   0      652.95      624.27     19.46 o
  -3   5   0     1756.00     1870.86     40.24 o
  -2   5   0      678.87      890.37     16.06 o
  -1   5   0     3326.02     3432.61     44.65 o
   0   5   0       75.17       76.17      5.26 o
   1   5   0     5286.90     5374.83     53.02 o
   2   5   0     2616.74     3040.68     68.02 o
   3   5   0     3806.60     4063.02     40.70 o
   4   5   0     3215.25     3401.82     35.73 o
   5   5   0     1121.22     1086.78     26.99 o
   6   5   0      210.78      213.81     10.29 o
   7   5   0        4.43        9.20      3.93 o
   8   5   0       59.54       70.76      6.20 o
   9   5   0        9.82        9.74      3.15 o
  10   5   0      253.68      278.76     11.72 o
  11   5   0        1.08        4.88      2.97 o
  12   5   0      439.55      422.07     15.89 o
  13   5   0      579.39      590.77     21.61 o
  14   5   0       47.38       60.88      9.32 o
  15   5   0       95.07      106.28     12.47 o
  16   5   0       54.80       51.42     29.90 o
  17   5   0        9.59        6.70      7.25 o
 -17   6   0      293.49      356.54     29.27 o
 -16   6   0       30.90        6.72      7.58 o
 -15   6   0       46.48       30.24     10.00 o
 -14   6   0      150.47      164.40     14.51 o
 -13   6   0        1.72        0.00      6.16 o
 -12   6   0      580.71      585.17     23.95 o
 -11   6   0        6.81        5.30      3.26 o
 -10   6   0        4.27       10.92      3.45 o
  -9   6   0       50.22       33.63      5.51 o
  -8   6   0     1473.18     1532.79     23.33 o
  -7   6   0       11.82       16.80      5.39 o
  -6   6   0     1545.63     1620.57     19.27 o
  -5   6   0     2633.55     2577.26     37.28 o
  -4   6   0       13.47        4.61      2.28 o
  -3   6   0     2750.63     2707.09     27.56 o
  -2   6   0     1161.80     1340.15     17.15 o
  -1   6   0     3980.11     4305.22     69.73 o
   0   6   0      274.17      257.34     10.48 o
   1   6   0     1131.96     1075.74     21.54 o
   2   6   0     1218.78     1227.24     16.87 o
   3   6   0       62.18       97.50      5.17 o
   4   6   0      284.80      316.04     11.85 o
   5   6   0     1778.81     1643.26     28.35 o
   6   6   0      440.92      513.73     16.55 o
   7   6   0       41.85       44.00      5.46 o
   8   6   0        6.94        6.37      3.45 o
   9   6   0       24.66       26.80      4.95 o
  10   6   0      466.65      446.88     15.34 o
  11   6   0      492.21      497.56     16.89 o
  12   6   0      122.90      122.56     12.78 o
  13   6   0       90.79       96.71      9.41 o
  14   6   0       49.99       76.34     13.26 o
  15   6   0       55.21       49.02     12.36 o
  16   6   0       10.67        7.95      8.88 o
 -16   7   0        4.73       12.33      7.69 o
 -15   7   0        1.44        0.00      7.68 o
 -14   7   0      606.07      676.85     35.16 o
 -13   7   0       86.13       88.92     10.25 o
 -12   7   0       76.73       63.02      7.55 o
 -11   7   0      129.10      120.43      9.27 o
 -10   7   0       48.35       33.37      5.94 o
  -9   7   0      630.03      604.84     19.39 o
  -8   7   0      413.99      377.23     12.14 o
  -7   7   0     1362.70     1389.29     22.47 o
  -6   7   0      216.52      178.43      6.75 o
  -5   7   0      152.91      110.57      5.66 o
  -4   7   0      842.23      857.48     23.50 o
  -3   7   0     1294.01     1285.57     17.99 o
  -2   7   0       15.26        6.28      2.12 o
  -1   7   0      194.13      161.28      5.14 o
   0   7   0     3161.12     3047.95     26.42 o
   1   7   0       32.13       39.64      2.71 o
   2   7   0      392.45      386.58      8.85 o
   3   7   0       11.61        7.29      2.17 o
   4   7   0      824.32      826.66     18.85 o
   5   7   0      687.82      614.49     14.00 o
   6   7   0        6.54       10.08      2.70 o
   7   7   0       20.64       23.87      4.81 o
   8   7   0      334.61      329.28     15.37 o
   9   7   0     1239.78     1238.24     27.67 o
  10   7   0        0.23        0.00      3.19 o
  11   7   0       54.24       54.31      6.53 o
  12   7   0       51.64       52.85      6.44 o
  13   7   0      198.22      203.35     14.03 o
  14   7   0      106.13       94.09     10.69 o
  15   7   0       13.49       18.72      6.19 o
  16   7   0        2.78        7.75      6.80 o
 -16   8   0      955.16      973.18     61.73 o
 -15   8   0      201.54      217.74     21.94 o
 -14   8   0       31.70       42.27      8.57 o
 -13   8   0       62.46       61.65      7.73 o
 -12   8   0      213.84      230.32     13.66 o
 -11   8   0       68.92       44.46      7.74 o
 -10   8   0       12.44       14.17      5.65 o
  -9   8   0        0.60        0.00      3.58 o
  -8   8   0      435.13      381.39     18.23 o
  -7   8   0     2096.88     2008.23     32.17 o
  -6   8   0     1376.92     1428.96     29.57 o
  -5   8   0     1031.09      930.10     23.26 o
  -4   8   0       86.87       81.61      6.12 o
  -3   8   0      123.34       95.16      5.64 o
  -2   8   0     3988.13     4001.48     52.79 o
  -1   8   0      368.07      337.59      8.25 o
   0   8   0       29.17       37.16      2.87 o
   1   8   0        2.93        2.31      1.40 o
   2   8   0     1090.54     1038.31     14.78 o
   3   8   0       14.23       15.69      2.26 o
   4   8   0      741.92      683.40     16.39 o
   5   8   0      161.07      126.00      7.36 o
   6   8   0        2.83        5.18      3.21 o
   7   8   0     3352.80     3266.08     49.91 o
   8   8   0      296.39      295.17     15.18 o
   9   8   0      305.26      284.39     14.03 o
  10   8   0      144.11      130.40     15.42 o
  11   8   0      202.00      178.35     11.01 o
  12   8   0      178.89      166.79     12.64 o
  13   8   0        0.49        6.72      6.93 o
  14   8   0       10.72       26.20      7.84 o
  15   8   0       29.49       24.84      6.06 o
  16   8   0      330.56      343.66     28.79 o
 -16   9   0      104.45       93.33     15.52 o
 -15   9   0       43.84       56.02     10.27 o
 -14   9   0        5.10        8.42      9.51 o
 -13   9   0       96.62       67.00      8.73 o
 -12   9   0      196.24      192.71     12.85 o
 -11   9   0       84.74       82.29      8.36 o
 -10   9   0      128.42       98.98     10.47 o
  -9   9   0      535.08      498.25     26.17 o
  -8   9   0      146.00      135.80     18.20 o
  -7   9   0        2.30        6.50      3.46 o
  -6   9   0      233.47      221.88     10.68 o
  -5   9   0      625.18      668.88     18.43 o
  -4   9   0      593.33      542.97     13.99 o
  -3   9   0       33.33       27.31      3.67 o
  -2   9   0        0.58        3.50      2.00 o
  -1   9   0      415.13      438.46     10.54 o
   0   9   0        0.73        3.96      1.80 o
   1   9   0      914.87      928.38     14.43 o
   2   9   0       85.47       62.25      4.14 o
   3   9   0       33.12       37.16      3.53 o
   4   9   0      245.89      193.13      7.77 o
   5   9   0      414.19      434.82     10.82 o
   6   9   0      432.67      421.76     16.98 o
   7   9   0      250.46      284.22     18.88 o
   8   9   0      801.45      778.02     32.22 o
   9   9   0        9.95       13.69      6.73 o
  10   9   0      119.76      112.29     13.14 o
  11   9   0        8.67       11.07      6.72 o
  12   9   0       18.32       20.32      6.75 o
  13   9   0       34.31       22.47      6.69 o
  14   9   0      275.76      289.38     35.10 o
  15   9   0        6.82        4.66      6.01 o
 -15  10   0       58.94       45.02     17.19 o
 -14  10   0      523.85      587.85     84.48 o
 -13  10   0        2.75        2.33      7.18 o
 -12  10   0      297.17      347.11     33.12 o
 -11  10   0       89.68       76.26     11.70 o
 -10  10   0       22.95       26.12      9.19 o
  -9  10   0        0.34       15.33      6.89 o
  -8  10   0        7.37        5.22      5.45 o
  -7  10   0      449.24      434.09     18.83 o
  -6  10   0      176.95      178.41      9.29 o
  -5  10   0     1137.11     1113.85     25.08 o
  -4  10   0       15.55        8.21      2.93 o
  -3  10   0      414.26      378.19     14.15 o
  -2  10   0      373.90      396.09     12.56 o
  -1  10   0      109.82      105.03      7.44 o
   0  10   0       67.18       74.25      4.66 o
   1  10   0      858.96      847.43     16.42 o
   2  10   0      213.35      237.44      9.03 o
   3  10   0      149.28      151.04      7.27 o
   4  10   0      380.01      383.54     11.53 o
   5  10   0       11.56        6.16      2.44 o
   6  10   0      829.05      762.11     21.57 o
   7  10   0      238.76      243.54     18.35 o
   8  10   0      403.31      388.98     51.00 o
   9  10   0        3.79        9.96     14.74 o
  10  10   0        0.41        1.69      5.89 o
  11  10   0       35.82       49.28     11.13 o
  12  10   0       16.30       29.63      8.36 o
  13  10   0      484.71      542.00     33.71 o
  14  10   0       79.83       80.02     12.31 o
 -14  11   0      193.79      173.77     20.13 o
 -13  11   0        7.82       16.04      8.09 o
 -12  11   0      324.43      361.56     26.77 o
 -11  11   0      191.08      157.18     18.01 o
 -10  11   0      613.56      584.06     33.35 o
  -9  11   0       48.47       40.96      9.17 o
  -8  11   0       62.60       59.60      8.66 o
  -7  11   0      649.34      693.29     23.00 o
  -6  11   0        0.71        2.29      3.19 o
  -5  11   0      240.91      251.49     14.41 o
  -4  11   0      748.70      704.62     18.10 o
  -3  11   0      208.43      192.05     10.78 o
  -2  11   0      207.91      195.60     10.83 o
  -1  11   0      246.93      252.42     12.37 o
   0  11   0        3.31        3.40      3.10 o
   1  11   0      123.56      110.04      6.51 o
   2  11   0     1883.33     1959.26     29.21 o
   3  11   0       47.81       39.65      4.75 o
   4  11   0      536.51      530.82     15.85 o
   5  11   0      652.32      665.95     19.97 o
   6  11   0      562.60      570.41     19.49 o
   7  11   0      138.22      119.93     11.34 o
   8  11   0      435.20      423.59     21.20 o
   9  11   0        5.05        1.89     23.72 o
  10  11   0      136.88      127.45     16.49 o
  11  11   0      142.15      141.40     17.30 o
  12  11   0        3.00        6.92      5.81 o
  13  11   0       27.64       20.39      8.75 o
  14  11   0       43.93       24.33      7.05 o
 -14  12   0       18.19        7.34      7.47 o
 -13  12   0      150.39      146.84     15.86 o
 -12  12   0      221.01      254.33     19.84 o
 -11  12   0      132.44      128.58     14.00 o
 -10  12   0       98.80       92.85     11.84 o
  -9  12   0       89.17       86.93     11.03 o
  -8  12   0       56.48       71.99     10.07 o
  -7  12   0       30.43       29.51      5.10 o
  -6  12   0      152.78      139.15      9.24 o
  -5  12   0        5.11        4.38      3.17 o
  -4  12   0      704.53      677.70     28.80 o
  -3  12   0      104.49      124.91      9.45 o
  -2  12   0       43.43       46.79      6.47 o
  -1  12   0     1611.66     1549.61     30.72 o
   0  12   0       18.42       21.38      6.45 o
   1  12   0      321.62      299.33     12.38 o
   2  12   0      761.95      768.64     18.02 o
   3  12   0     2091.51     2099.88     32.70 o
   4  12   0      290.62      279.24     12.23 o
   5  12   0      200.52      199.56     10.75 o
   6  12   0       77.27       83.46     12.51 o
   7  12   0       32.25       17.84      6.41 o
   8  12   0      128.87      134.77     15.38 o
   9  12   0      156.34      140.80     16.86 o
  10  12   0      133.81      148.81     14.61 o
  11  12   0        0.22        8.35      8.65 o
  12  12   0      361.60      340.80     27.91 o
  13  12   0       55.58       47.26      8.79 o
 -13  13   0      404.84      366.09     25.49 o
 -12  13   0      106.27      128.89     19.87 o
 -11  13   0       93.39      107.12     14.76 o
 -10  13   0       33.10       30.45      8.76 o
  -9  13   0       71.49       78.62     11.13 o
  -8  13   0      558.31      570.58     26.86 o
  -7  13   0        5.24        8.54      4.78 o
  -6  13   0      174.26      185.80     11.22 o
  -5  13   0      164.10      161.85     10.50 o
  -4  13   0      645.02      622.39     27.00 o
  -3  13   0      645.67      633.95     21.73 o
  -2  13   0        2.73       10.37      4.27 o
  -1  13   0      658.41      668.63     25.73 o
   0  13   0       36.71       43.07      7.89 o
   1  13   0      185.92      206.64     17.03 o
   2  13   0       18.32       20.13      5.10 o
   3  13   0      729.55      710.65     25.60 o
   4  13   0       51.09       49.25      5.82 o
   5  13   0       47.53       42.08      5.76 o
   6  13   0      740.87      757.89     35.84 o
   7  13   0      150.48      140.32     21.69 o
   8  13   0      125.68      105.78     14.58 o
   9  13   0       31.56       14.60      8.00 o
  10  13   0      240.48      232.70     21.94 o
  11  13   0       13.60       23.53     13.06 o
  12  13   0        2.06        0.97      8.73 o
 -12  14   0        2.28        1.18      9.29 o
 -11  14   0        3.34        1.06      6.38 o
 -10  14   0      508.21      570.74     29.00 o
  -9  14   0      149.07      154.20     15.24 o
  -8  14   0        8.98       13.17      7.03 o
  -7  14   0       14.40       20.12      5.81 o
  -6  14   0        0.45        2.46      5.59 o
  -5  14   0      332.74      315.66     16.44 o
  -4  14   0       23.87       16.97      8.31 o
  -3  14   0       42.99       40.59      6.09 o
  -2  14   0       17.58       17.44      7.03 o
  -1  14   0      627.80      657.51     38.11 o
   0  14   0        5.21        6.06      6.03 o
   1  14   0      391.12      361.88     19.92 o
   2  14   0      237.32      254.01     20.46 o
   3  14   0      228.15      207.57     16.63 o
   4  14   0     1224.17     1227.26     31.47 o
   5  14   0      243.37      207.53     18.68 o
   6  14   0       27.28        7.28      5.25 o
   7  14   0        5.82        0.00      5.54 o
   8  14   0      117.19       99.87     15.05 o
   9  14   0      218.77      200.23     16.86 o
  10  14   0       47.15       35.90     12.93 o
  11  14   0        7.50        1.88     15.21 o
 -10  15   0       28.09       30.29      9.16 o
  -9  15   0        6.40        3.54     18.90 o
  -8  15   0       23.42       16.74      9.30 o
  -7  15   0      180.07      198.86     17.31 o
  -6  15   0       60.73       50.35      7.94 o
  -5  15   0       58.91       49.94      7.63 o
  -4  15   0      151.16      173.57     12.86 o
  -3  15   0        1.52        5.02      4.99 o
  -2  15   0      674.82      679.64     26.66 o
  -1  15   0       28.82       24.90      6.19 o
   0  15   0       32.54       53.41      8.08 o
   1  15   0       44.85       38.28      8.36 o
   2  15   0      412.33      429.57     22.86 o
   3  15   0       67.41       69.46      8.03 o
   4  15   0       29.94       34.63      6.27 o
   5  15   0        0.27        1.02      5.33 o
   6  15   0      146.56      147.21     17.99 o
   7  15   0      533.25      580.29     28.05 o
   8  15   0       16.27       13.92      7.52 o
   9  15   0       45.00       48.75     10.08 o
  -9  16   0      158.38      162.10     20.53 o
  -8  16   0      362.43      358.64     29.07 o
  -7  16   0      102.30      105.81     16.42 o
  -6  16   0        0.50        3.37      4.71 o
  -5  16   0       12.04       16.13      5.63 o
  -4  16   0       47.71       43.75      8.25 o
  -3  16   0       14.74       29.45      7.01 o
  -2  16   0       53.80       61.27      9.79 o
  -1  16   0       90.74       66.75     10.33 o
   0  16   0      516.89      573.08     26.57 o
   1  16   0       23.28       20.24     12.33 o
   2  16   0      307.64      295.89     19.88 o
   3  16   0        0.49        9.90      7.25 o
   4  16   0       20.31       15.02      5.14 o
   5  16   0      827.94      862.07     26.31 o
   6  16   0      379.31      360.20     22.68 o
   7  16   0        0.12        6.45      6.16 o
   8  16   0      109.39       96.51     15.42 o
  -7  17   0        0.16       12.35      9.02 o
  -6  17   0        3.17        0.00      8.83 o
  -5  17   0       92.68       77.36     16.40 o
  -4  17   0        6.43       19.54      7.70 o
  -3  17   0       19.09       33.39      8.37 o
  -2  17   0      329.11      336.13     18.92 o
  -1  17   0       55.70       75.77     12.40 o
   0  17   0       59.61       84.13     11.95 o
   1  17   0        9.08       18.57      6.62 o
   2  17   0       23.49       38.66      9.87 o
   3  17   0      588.80      615.68     29.57 o
   4  17   0       87.01       90.62     11.61 o
   5  17   0       35.51       24.55      8.05 o
   6  17   0      219.23      196.23     30.58 o
  -3  18   0      164.07      171.30     16.69 o
  -2  18   0        0.32        4.87      6.56 o
  -1  18   0      121.44      132.52     14.86 o
   0  18   0       97.07      116.18     13.67 o
   1  18   0      137.47      147.41     15.52 o
   2  18   0      306.71      342.69     23.04 o
  -3 -18   1        9.06        1.09     12.35 o
  -2 -18   1      174.04      170.18     16.75 o
  -1 -18   1        5.66       10.12      6.33 o
   0 -18   1       41.49       44.32     21.39 o
   1 -18   1       10.35       14.94      6.08 o
   2 -18   1      116.75      129.15     14.44 o
   3 -18   1       22.55       18.62      8.64 o
   4 -18   1        3.98        0.47      8.45 o
  -6 -17   1      123.88      101.38     15.56 o
  -5 -17   1       13.98       11.17      5.58 o
  -4 -17   1        4.69       12.78      6.11 o
  -3 -17   1       90.84       84.34     11.73 o
  -2 -17   1       90.70      105.45     12.85 o
  -1 -17   1        3.92        7.94      6.73 o
   0 -17   1      374.50      422.49     24.50 o
   1 -17   1      176.21      159.04     16.92 o
   2 -17   1       50.20       46.66      8.17 o
   3 -17   1       82.80      108.24     13.51 o
   4 -17   1       17.53       11.60      6.63 o
   5 -17   1        5.61        0.00      6.00 o
   6 -17   1        0.05        0.40      6.35 o
   7 -17   1        3.83        0.00      7.84 o
  -8 -16   1       75.46       78.66     13.16 o
  -7 -16   1       73.09       87.83     11.68 o
  -6 -16   1        1.62       24.93      9.52 o
  -5 -16   1      213.48      213.73     15.12 o
  -4 -16   1       71.10       83.35     12.21 o
  -3 -16   1      300.83      316.20     20.87 o
  -2 -16   1        1.05        3.04      7.75 o
  -1 -16   1        1.18        9.54      6.34 o
   0 -16   1      112.83      126.92     15.29 o
   1 -16   1      633.25      689.79     25.76 o
   2 -16   1      106.30      108.32     10.62 o
   3 -16   1      134.03      106.60     12.90 o
   4 -16   1        0.28        7.31      5.91 o
   5 -16   1       47.69       50.87      8.14 o
   6 -16   1       48.69       39.61     11.70 o
   7 -16   1        2.34        3.20      7.43 o
   8 -16   1       55.67       36.31     30.11 o
   9 -16   1       87.91      118.40     17.67 o
 -10 -15   1       90.16       66.12     18.20 o
  -9 -15   1      169.37      144.14     14.91 o
  -8 -15   1       53.26       56.83     12.34 o
  -7 -15   1       35.22       22.56      8.95 o
  -6 -15   1      220.83      222.59     21.66 o
  -5 -15   1      343.31      340.72     15.71 o
  -4 -15   1       10.30        9.60      4.68 o
  -3 -15   1       50.53       57.86      7.47 o
  -2 -15   1       74.81       89.40     11.26 o
  -1 -15   1      402.10      441.09     25.69 o
   0 -15   1      335.74      345.96     17.90 o
   1 -15   1      444.75      468.04     20.46 o
   2 -15   1       46.09       52.45      7.61 o
   3 -15   1       41.60       40.53      7.10 o
   4 -15   1       84.15       63.74      8.47 o
   5 -15   1      186.58      185.49     13.71 o
   6 -15   1        4.26        0.00      6.92 o
   7 -15   1       18.57       41.07     10.71 o
   8 -15   1      192.25      214.14     22.09 o
   9 -15   1      137.35      147.18     18.46 o
  10 -15   1      243.96      269.33     25.37 o
 -11 -14   1       75.76       69.98     13.73 o
 -10 -14   1       10.31        0.00      6.94 o
  -9 -14   1        0.08        0.00     13.33 o
  -8 -14   1      127.52      126.59     16.66 o
  -7 -14   1       55.17       44.47      9.63 o
  -6 -14   1      100.28      135.71     16.60 o
  -5 -14   1        1.46        6.91      3.99 o
  -4 -14   1      223.65      227.07     12.57 o
  -3 -14   1      165.27      162.62     10.69 o
  -2 -14   1      104.33       95.83     10.36 o
  -1 -14   1        4.71       13.38      4.88 o
   0 -14   1        0.74        5.29      6.07 o
   1 -14   1      197.14      197.85     19.64 o
   2 -14   1     1033.56     1110.25     34.90 o
   3 -14   1       69.03       75.17      7.25 o
   4 -14   1        9.45        8.39      4.74 o
   5 -14   1       57.25       54.70      7.39 o
   6 -14   1      252.39      250.08     14.93 o
   7 -14   1      440.92      485.62     30.44 o
   8 -14   1      241.10      247.25     18.74 o
   9 -14   1       17.83       22.37      7.69 o
  10 -14   1       11.23       20.46      8.15 o
  11 -14   1      401.93      388.93     24.38 o
  12 -14   1       45.64       58.53     11.45 o
 -12 -13   1       15.85        5.58     10.16 o
 -11 -13   1      137.60      151.62     40.29 o
 -10 -13   1        0.37        5.68      7.23 o
  -9 -13   1      344.88      353.26     26.49 o
  -8 -13   1      192.38      184.64     19.09 o
  -7 -13   1       56.68       52.31     11.10 o
  -6 -13   1        3.72        8.43      9.56 o
  -5 -13   1        4.47        5.67      3.67 o
  -4 -13   1      687.25      676.35     22.74 o
  -3 -13   1       51.34       45.77      6.15 o
  -2 -13   1       74.90       73.90      7.03 o
  -1 -13   1       53.74       54.56      5.85 o
   0 -13   1      428.28      439.92     20.89 o
   1 -13   1      586.55      594.04     34.74 o
   2 -13   1      116.77      100.91     10.21 o
   3 -13   1      190.14      177.01     10.29 o
   4 -13   1       13.33       15.72      5.54 o
   5 -13   1      827.70      795.02     24.61 o
   6 -13   1       33.86       36.81      5.86 o
   7 -13   1        0.47       12.29      4.70 o
   8 -13   1      291.60      302.24     31.93 o
   9 -13   1       99.42      112.74     12.36 o
  10 -13   1      302.64      327.48     26.08 o
  11 -13   1       16.38       14.74     11.91 o
  12 -13   1      240.23      218.69     18.89 o
  13 -13   1        2.34        4.85      7.67 o
 -13 -12   1        1.13       11.21     14.57 o
 -12 -12   1       12.14        0.00      6.23 o
 -11 -12   1       24.88       10.96      7.59 o
 -10 -12   1      454.03      452.53     29.13 o
  -9 -12   1       95.64       82.98     14.09 o
  -8 -12   1        0.42        4.05     11.35 o
  -7 -12   1        1.97        3.14      5.51 o
  -6 -12   1      401.62      370.96     16.49 o
  -5 -12   1        1.51        2.83      3.41 o
  -4 -12   1       21.60       15.17      3.91 o
  -3 -12   1     1411.81     1406.94     26.68 o
  -2 -12   1      357.85      363.39     12.46 o
  -1 -12   1     2208.89     2207.61     33.24 o
   0 -12   1       55.05       45.62      6.81 o
   1 -12   1       92.35       84.06     10.94 o
   2 -12   1      283.56      237.19     12.36 o
   3 -12   1     1651.32     1673.93     37.83 o
   4 -12   1     1089.63     1102.61     24.32 o
   5 -12   1       25.69       27.95      4.87 o
   6 -12   1      190.96      208.30     11.19 o
   7 -12   1      123.75      118.72     10.19 o
   8 -12   1      586.00      633.60     26.87 o
   9 -12   1        4.97        5.14      6.18 o
  10 -12   1        3.46        0.00      5.83 o
  11 -12   1      253.39      275.56     19.66 o
  12 -12   1      547.21      603.63     29.35 o
  13 -12   1      799.47      852.35     42.71 o
  14 -12   1        0.23       18.40      8.19 o
 -14 -11   1        5.61        5.22      5.97 o
 -13 -11   1        0.89        5.10      6.86 o
 -12 -11   1       84.25       74.29     10.77 o
 -11 -11   1      211.61      208.91     17.57 o
 -10 -11   1       33.99       34.10      7.39 o
  -9 -11   1       51.10       57.30     11.45 o
  -8 -11   1      712.03      712.86     32.35 o
  -7 -11   1       62.41       61.40      8.79 o
  -6 -11   1        0.16        5.68      4.20 o
  -5 -11   1      157.25      144.45      8.63 o
  -4 -11   1       87.26       87.93      6.66 o
  -3 -11   1     3557.02     3493.75     41.63 o
  -2 -11   1      293.18      325.05     11.13 o
  -1 -11   1       10.35        9.63      2.86 o
   0 -11   1      152.75      140.63      8.09 o
   1 -11   1       29.82       28.24      4.47 o
   2 -11   1     1772.35     1793.38     44.41 o
   3 -11   1      138.07      137.88      8.40 o
   4 -11   1       14.78        7.29      3.69 o
   5 -11   1       12.11        4.60      2.90 o
   6 -11   1     1336.24     1348.79     26.45 o
   7 -11   1       17.83       14.95      6.19 o
   8 -11   1        0.98        8.96      5.33 o
   9 -11   1      253.00      284.41     21.85 o
  10 -11   1      118.57      134.12     16.56 o
  11 -11   1     1142.50     1186.42     52.65 o
  12 -11   1        5.41        4.88      7.92 o
  13 -11   1       45.38       38.20     10.73 o
  14 -11   1        0.39        0.00      6.86 o
 -14 -10   1      149.67      133.67     18.76 o
 -13 -10   1       57.44       63.04     20.40 o
 -12 -10   1      105.66       91.54     14.39 o
 -11 -10   1       65.93       74.14     13.31 o
 -10 -10   1        1.98        0.00      6.28 o
  -9 -10   1      132.60      117.23     14.48 o
  -8 -10   1       62.11       62.80     10.25 o
  -7 -10   1      960.17      989.00     47.67 o
  -6 -10   1      526.83      544.18     17.86 o
  -5 -10   1      607.82      580.09     15.88 o
  -4 -10   1      207.41      187.54      8.98 o
  -3 -10   1      147.70      152.23      7.91 o
  -2 -10   1     2875.91     2892.35     53.48 o
  -1 -10   1      981.72      936.42     17.23 o
   0 -10   1     3317.71     3439.23     29.62 o
   1 -10   1      100.11       97.17      6.25 o
   2 -10   1       26.14        8.53      3.50 o
   3 -10   1     1058.84     1030.16     20.55 o
   4 -10   1      104.78      101.05      9.78 o
   5 -10   1      122.86      111.37      7.30 o
   6 -10   1       10.34       14.82      3.62 o
   7 -10   1      904.37      841.39     26.26 o
   8 -10   1       24.81       16.68      7.08 o
   9 -10   1      429.64      422.15     27.39 o
  10 -10   1      326.82      337.94     32.10 o
  11 -10   1        0.13        6.29     12.05 o
  12 -10   1      361.51      353.33     25.56 o
  13 -10   1       52.91       67.29     12.10 o
  14 -10   1      645.79      657.54     36.29 o
  15 -10   1       30.37       28.57     15.23 o
 -15  -9   1       74.74       58.27      8.95 o
 -14  -9   1       25.09       22.06      7.87 o
 -13  -9   1      262.86      237.66     15.73 o
 -12  -9   1       13.92        8.88      5.13 o
 -11  -9   1       59.87       58.22      8.42 o
 -10  -9   1      663.59      709.82     23.52 o
  -9  -9   1      102.98      100.69     18.87 o
  -8  -9   1       33.42       29.03      7.96 o
  -7  -9   1      947.50      964.86     34.37 o
  -6  -9   1      165.69      149.43     10.33 o
  -5  -9   1      170.13      140.71      7.52 o
  -4  -9   1     2375.77     2378.91     24.50 o
  -3  -9   1       32.47       27.63      3.17 o
  -2  -9   1     1370.26     1357.50     17.96 o
  -1  -9   1      169.36      146.75      5.82 o
   0  -9   1     1974.92     2031.10     21.26 o
   1  -9   1     1220.23     1258.39     17.80 o
   2  -9   1      202.24      185.66      8.11 o
   3  -9   1        9.09       17.41      3.02 o
   4  -9   1      214.86      198.06      9.82 o
   5  -9   1      248.86      280.87     10.62 o
   6  -9   1      504.09      476.02     15.45 o
   7  -9   1     1481.23     1353.63     44.14 o
   8  -9   1     1167.14     1141.35     30.28 o
   9  -9   1      333.56      306.95     18.58 o
  10  -9   1      255.38      234.00     15.19 o
  11  -9   1       79.18       76.43     10.21 o
  12  -9   1      179.52      178.36     12.58 o
  13  -9   1        0.44        0.00      4.27 o
  14  -9   1       55.99       78.10     11.25 o
  15  -9   1       83.93       88.79     15.07 o
  16  -9   1       24.96       17.33     10.90 o
 -16  -8   1        4.84        3.97      7.30 o
 -15  -8   1       77.40       72.48     13.94 o
 -14  -8   1      221.57      203.04     16.82 o
 -13  -8   1       93.08       95.54     10.19 o
 -12  -8   1        0.34        0.00      5.47 o
 -11  -8   1       37.09       42.40      5.66 o
 -10  -8   1      445.34      453.11     18.20 o
  -9  -8   1       76.58       87.26     10.05 o
  -8  -8   1      747.03      705.74     32.42 o
  -7  -8   1       71.17       72.24      7.70 o
  -6  -8   1     1933.68     2021.16     29.82 o
  -5  -8   1     1635.82     1716.35     26.46 o
  -4  -8   1     1037.92      925.66     16.97 o
  -3  -8   1      271.43      233.75      7.02 o
  -2  -8   1      858.49      864.91     13.37 o
  -1  -8   1     1448.04     1269.20     17.42 o
   0  -8   1     1277.53     1274.89     15.65 o
   1  -8   1     2072.18     2172.38     22.60 o
   2  -8   1     1379.86     1472.11     20.09 o
   3  -8   1      938.24      912.79     16.91 o
   4  -8   1       18.50       23.22      3.62 o
   5  -8   1       12.41        5.43      2.40 o
   6  -8   1      723.58      650.75     15.01 o
   7  -8   1        4.37        7.41      3.33 o
   8  -8   1     1143.26     1015.17     23.29 o
   9  -8   1      411.78      395.03     18.60 o
  10  -8   1      285.69      272.18     13.51 o
  11  -8   1      330.33      303.62     15.50 o
  12  -8   1       34.49       24.98      6.90 o
  13  -8   1      162.40      170.40     12.50 o
  14  -8   1        2.47        0.00      6.33 o
  15  -8   1      120.72      113.41     16.92 o
  16  -8   1      240.95      295.05     26.75 o
 -16  -7   1      289.08      279.80     20.99 o
 -15  -7   1       13.75       31.25     11.37 o
 -14  -7   1       42.57       40.56      7.25 o
 -13  -7   1        3.43       14.80      5.00 o
 -12  -7   1      710.90      676.11     21.17 o
 -11  -7   1      170.46      155.49      9.98 o
 -10  -7   1        1.46        4.29      3.71 o
  -9  -7   1      179.54      184.32     10.95 o
  -8  -7   1      450.84      422.82     20.90 o
  -7  -7   1     2037.79     2177.08     56.66 o
  -6  -7   1     5908.09     5631.29     56.67 o
  -5  -7   1      181.65      172.14      7.00 o
  -4  -7   1     1722.42     1734.38     21.10 o
  -3  -7   1      290.20      289.15      8.27 o
  -2  -7   1     1860.63     1773.32     22.62 o
  -1  -7   1     1637.85     1695.38     16.80 o
   0  -7   1      281.96      261.31      7.14 o
   1  -7   1       96.45      105.66      4.12 o
   2  -7   1     1160.52     1140.41     16.40 o
   3  -7   1      230.86      243.83      7.92 o
   4  -7   1     1646.13     1839.27     24.88 o
   5  -7   1      279.13      207.22      6.93 o
   6  -7   1      549.41      521.34     11.45 o
   7  -7   1     2581.05     2572.28     33.67 o
   8  -7   1     1199.34     1170.63     24.14 o
   9  -7   1      481.53      432.84     25.32 o
  10  -7   1      118.28       86.18     11.04 o
  11  -7   1       43.65       27.42     10.20 o
  12  -7   1      104.30       97.50     10.06 o
  13  -7   1       17.22       10.84      6.10 o
  14  -7   1      107.72      147.15     17.53 o
  15  -7   1        2.43        0.00      8.21 o
  16  -7   1      145.29      133.54     44.55 o
 -16  -6   1       23.07       21.88      9.28 o
 -15  -6   1        0.52        2.43      7.12 o
 -14  -6   1      146.27      157.26     18.43 o
 -13  -6   1      248.37      230.43     14.51 o
 -12  -6   1        8.87        8.78      3.34 o
 -11  -6   1       50.60       53.51      6.37 o
 -10  -6   1       10.01        9.23      3.87 o
  -9  -6   1     1237.56     1200.03     26.06 o
  -8  -6   1       61.16       51.68      8.35 o
  -7  -6   1      140.83      132.35      8.91 o
  -6  -6   1      434.23      421.02     14.94 o
  -5  -6   1      801.53      737.18     19.45 o
  -4  -6   1    10016.68    10523.96     83.18 o
  -3  -6   1     1110.84     1164.64     16.28 o
  -2  -6   1      395.89      285.97      9.40 o
  -1  -6   1      723.45      832.95     18.41 o
   0  -6   1      540.67      434.25     13.30 o
   1  -6   1      657.77      556.99     14.92 o
   2  -6   1        2.11        9.80      2.94 o
   3  -6   1      171.53      273.04      9.48 o
   4  -6   1     2073.07     2024.09     27.16 o
   5  -6   1     2055.46     1972.21     24.29 o
   6  -6   1      149.08      109.27      5.61 o
   7  -6   1       20.80       20.60      2.98 o
   8  -6   1       29.33       28.27      3.79 o
   9  -6   1      148.71      124.31      8.21 o
  10  -6   1     1094.33     1043.51     24.46 o
  11  -6   1      110.85      100.59      7.37 o
  12  -6   1       52.14       54.26      7.89 o
  13  -6   1       83.83       93.51     10.75 o
  14  -6   1      376.39      350.03     25.77 o
  15  -6   1       99.17       61.82     20.50 o
  16  -6   1      136.50      143.24     19.39 o
  17  -6   1       34.60       41.09     13.34 o
 -17  -5   1       83.48       77.92     27.45 o
 -16  -5   1        2.80       17.01      7.14 o
 -15  -5   1      497.71      538.08     26.63 o
 -14  -5   1       31.87       19.32     11.57 o
 -13  -5   1       13.27       14.97      6.53 o
 -12  -5   1        1.84        7.24      3.80 o
 -11  -5   1      859.22      849.89     21.36 o
 -10  -5   1      743.25      750.08     19.04 o
  -9  -5   1      146.68      151.26      8.21 o
  -8  -5   1     2645.59     2477.46     34.12 o
  -7  -5   1       32.92       31.58      4.59 o
  -6  -5   1     3920.25     4023.96     43.58 o
  -5  -5   1       35.75       54.19      4.89 o
  -4  -5   1     6575.82     7322.44     50.26 o
  -3  -5   1     2615.04     2893.31     47.41 o
  -2  -5   1      375.85      374.26      9.09 o
  -1  -5   1     4050.50     4224.97     37.37 o
   0  -5   1      213.71      197.27      8.98 o
   1  -5   1       22.12       24.04      3.47 o
   2  -5   1        4.21        1.97      4.04 o
   3  -5   1     7740.01     8122.35    114.94 o
   4  -5   1     4565.57     5211.37     47.01 o
   5  -5   1      811.37      855.30     16.50 o
   6  -5   1      417.14      387.07      9.33 o
   7  -5   1      295.72      234.85      7.51 o
   8  -5   1      113.62      129.44      6.77 o
   9  -5   1       84.74       93.42      6.19 o
  10  -5   1      358.11      351.48     12.30 o
  11  -5   1       43.23       30.29      3.85 o
  12  -5   1      172.38      161.32      9.69 o
  13  -5   1      352.90      367.49     17.16 o
  14  -5   1        6.12       22.69      9.44 o
  15  -5   1       36.66       29.58     10.64 o
  16  -5   1      137.58      127.21     17.66 o
  17  -5   1        6.05        9.95     21.71 o
 -17  -4   1      206.14      221.98     21.24 o
 -16  -4   1       17.84       22.25      8.64 o
 -15  -4   1       28.25       34.88     11.22 o
 -14  -4   1       11.42        7.89      5.42 o
 -13  -4   1      403.10      401.91     21.15 o
 -12  -4   1     1084.89     1054.87     26.00 o
 -11  -4   1        8.79       12.67      3.51 o
 -10  -4   1     1222.46     1203.41     20.82 o
  -9  -4   1       68.07       58.28      4.89 o
  -8  -4   1      404.45      406.08     11.57 o
  -7  -4   1      181.27      177.77      7.19 o
  -6  -4   1     2924.01     2870.27     34.90 o
  -5  -4   1     4657.24     5201.78     37.47 o
  -4  -4   1      930.35     1033.70     28.27 o
  -3  -4   1    26368.22    27277.24    283.89 o
  -2  -4   1     3474.91     3783.36     25.00 o
  -1  -4   1     2301.05     2621.89     25.81 o
   0  -4   1       19.99        9.19      2.21 o
   1  -4   1       22.77       23.16      4.79 o
   2  -4   1       90.50       60.59      8.06 o
   3  -4   1     3324.59     3697.44     63.06 o
   4  -4   1     2095.45     2239.94     51.23 o
   5  -4   1      317.90      382.41     22.19 o
   6  -4   1     3912.80     3856.74     31.02 o
   7  -4   1       26.64       32.93      2.99 o
   8  -4   1      501.31      478.49     12.33 o
   9  -4   1      398.44      422.38     12.39 o
  10  -4   1      717.10      686.72     15.26 o
  11  -4   1     1593.59     1570.45     27.32 o
  12  -4   1       87.37       84.09      7.26 o
  13  -4   1      127.06      131.79     10.48 o
  14  -4   1        8.50        7.70      4.54 o
  15  -4   1      153.52      160.25     18.56 o
  16  -4   1        8.23        0.24     12.54 o
  17  -4   1        0.20        6.08      7.76 o
 -17  -3   1        2.49       14.48      6.75 o
 -16  -3   1      148.83      161.84     15.35 o
 -15  -3   1        0.18        4.14      6.00 o
 -14  -3   1      212.26      213.28     15.75 o
 -13  -3   1      664.68      654.71     30.67 o
 -12  -3   1      171.57      155.80     10.76 o
 -11  -3   1      265.62      275.78     11.45 o
 -10  -3   1     1411.05     1425.29     22.02 o
  -9  -3   1        8.08       17.29      2.49 o
  -8  -3   1       30.33       18.43      2.52 o
  -7  -3   1     1596.37     1706.49     20.28 o
  -6  -3   1     1309.24     1458.79     16.89 o
  -5  -3   1     6291.78     6811.81     46.55 o
  -4  -3   1     6671.05     7718.16     45.80 o
  -3  -3   1      493.02      732.40     12.76 o
  -2  -3   1     2969.34     3600.11     46.15 o
  -1  -3   1      404.17      406.30      8.34 o
   0  -3   1     2172.18     2461.50     35.48 o
   1  -3   1      155.34      199.61      6.80 o
   2  -3   1     2131.66     2596.17     44.95 o
   3  -3   1     9907.27    11008.29    267.69 o
   4  -3   1    17217.28    18992.77    359.15 o
   5  -3   1     3701.77     3918.49     64.89 o
   6  -3   1       67.95       66.86      5.05 o
   7  -3   1     1667.72     1665.64     23.02 o
   8  -3   1        6.60        7.56      1.88 o
   9  -3   1       61.06       63.03      4.12 o
  10  -3   1        5.91        6.58      3.58 o
  11  -3   1       10.61       13.77      3.51 o
  12  -3   1       60.31       51.30      6.36 o
  13  -3   1      406.93      372.19     17.03 o
  14  -3   1       87.41       85.24      9.00 o
  15  -3   1       85.64       77.59      9.27 o
  16  -3   1       69.97       44.10      9.53 o
  17  -3   1        1.33        0.00      7.59 o
 -17  -2   1       43.48       44.25      8.18 o
 -16  -2   1      139.26      159.46     13.14 o
 -15  -2   1       20.59       27.27      5.97 o
 -14  -2   1        4.61       15.42      6.23 o
 -13  -2   1      454.82      472.15     31.40 o
 -12  -2   1        6.59        9.05      4.11 o
 -11  -2   1      113.03      134.96      9.40 o
 -10  -2   1       85.03       79.17      6.58 o
  -9  -2   1     1598.44     1533.94     20.91 o
  -8  -2   1     5300.76     5280.89     34.92 o
  -7  -2   1     3505.64     3477.57     24.64 o
  -6  -2   1     1132.60     1133.17     14.72 o
  -5  -2   1       54.26       68.34      4.59 o
  -4  -2   1      789.50      859.88     16.81 o
  -3  -2   1     9516.27    11078.44     47.95 o
  -2  -2   1     7257.61     7954.93     39.36 o
  -1  -2   1       20.62       98.98      4.05 o
   0  -2   1       96.66       89.14      4.08 o
   1  -2   1    23019.04    25836.03    112.99 o
   2  -2   1      270.71      261.97     12.48 o
   3  -2   1     1111.35     1090.81     27.35 o
   4  -2   1       69.15       67.74      6.34 o
   5  -2   1     1784.02     1809.82     75.04 o
   6  -2   1     1908.63     2098.86     28.59 o
   7  -2   1     1379.98     1309.90     19.16 o
   8  -2   1     1383.69     1372.02     18.02 o
   9  -2   1      556.57      511.23     13.42 o
  10  -2   1      197.46      170.65      7.64 o
  11  -2   1      167.41      159.89      8.69 o
  12  -2   1      154.74      166.09      9.56 o
  13  -2   1        1.42        1.41      5.23 o
  14  -2   1      320.98      333.50     16.71 o
  15  -2   1        0.47        7.12      4.27 o
  16  -2   1       92.42      101.81     13.58 o
  17  -2   1        7.92        6.01      6.07 o
 -18  -1   1        0.99        3.55     11.18 o
 -17  -1   1        0.39        0.00      5.89 o
 -16  -1   1        0.83        5.08      4.96 o
 -15  -1   1      363.81      361.32     18.37 o
 -14  -1   1       47.44       49.21      9.52 o
 -13  -1   1       14.18        3.77      7.37 o
 -12  -1   1        0.44        7.68      4.54 o
 -11  -1   1     1369.66     1341.90     27.88 o
 -10  -1   1     1052.69     1053.12     26.94 o
  -9  -1   1      684.49      685.83     15.50 o
  -8  -1   1     1711.57     1749.73     19.28 o
  -7  -1   1      755.20      656.70     11.45 o
  -6  -1   1     1815.44     1798.73     19.13 o
  -5  -1   1     2702.18     2994.62     34.00 o
  -4  -1   1      231.45      190.56      7.08 o
  -3  -1   1     3056.81     3416.33     34.69 o
  -2  -1   1      108.02      133.95      5.39 o
  -1  -1   1    11065.42    12401.41     62.77 o
   1  -1   1    12934.37    15001.18    278.49 o
   2  -1   1     1518.37     1678.91     26.89 o
   3  -1   1      329.73      386.49     33.66 o
   4  -1   1       54.17       53.51      6.92 o
   5  -1   1     2539.27     2821.48     52.59 o
   6  -1   1     4739.58     4867.48     91.05 o
   7  -1   1      281.08      303.97      8.91 o
   8  -1   1     1549.87     1590.06     21.70 o
   9  -1   1      121.05       99.57      5.94 o
  10  -1   1      844.99      879.14     18.57 o
  11  -1   1     1762.93     1743.25     28.23 o
  12  -1   1      150.23      159.20     10.87 o
  13  -1   1        2.02        8.68      5.77 o
  14  -1   1      233.95      240.34     12.68 o
  15  -1   1      147.76      145.51     14.58 o
  16  -1   1        3.28        9.88      8.22 o
  17  -1   1      111.79      133.50     14.94 o
  18  -1   1        0.60        0.00     18.73 o
 -18   0   1        6.00        2.75      7.74 o
 -17   0   1        2.97        0.00      5.77 o
 -16   0   1      112.68      138.77     14.52 o
 -15   0   1       77.18       79.65      9.36 o
 -14   0   1        9.03        4.45      4.93 o
 -13   0   1      421.87      392.59     17.10 o
 -12   0   1       40.93       50.92      8.23 o
 -11   0   1      107.94      118.26      7.60 o
 -10   0   1     1069.10     1066.03     20.46 o
  -9   0   1      310.70      312.74     10.41 o
  -8   0   1     1599.70     1729.04     19.68 o
  -7   0   1     8408.73     8710.09     44.84 o
  -6   0   1      329.46      281.33     11.54 o
  -5   0   1     4303.78     4421.30     35.95 o
  -4   0   1        0.30        1.19      0.97 o
  -3   0   1     1047.27     1053.91     12.70 o
  -2   0   1     1008.68     1272.04     14.23 o
   2   0   1      219.80      201.26     10.58 o
   3   0   1        1.46        7.21      2.44 o
   4   0   1     1057.28     1006.92     19.62 o
   5   0   1       41.49       32.93      4.40 o
   6   0   1     2003.06     1933.90     34.97 o
   7   0   1     4399.03     4652.32     31.79 o
   8   0   1     1380.86     1454.77     17.13 o
   9   0   1      970.52      966.92     18.05 o
  10   0   1      152.96      152.13      9.04 o
  11   0   1      452.41      428.41     15.85 o
  12   0   1       10.27       16.19      4.27 o
  13   0   1        6.29        5.13      4.34 o
  14   0   1       19.01       33.95      6.12 o
  15   0   1      361.90      366.64     18.36 o
  16   0   1      127.41      126.80     15.63 o
  17   0   1       60.24       66.04     12.36 o
  18   0   1        0.53        0.00     10.69 o
 -18   1   1      152.25      177.77     17.21 o
 -17   1   1        0.24        7.30      6.94 o
 -16   1   1        1.75        6.99      6.36 o
 -15   1   1        0.90        8.16      5.28 o
 -14   1   1      737.00      746.42     24.81 o
 -13   1   1       88.28       88.23      7.57 o
 -12   1   1      895.03      916.09     24.46 o
 -11   1   1      723.70      697.04     17.69 o
 -10   1   1      133.68      111.92      6.90 o
  -9   1   1     4305.02     4477.21     39.26 o
  -8   1   1      129.95      130.10      6.29 o
  -7   1   1     2558.32     2693.59     20.73 o
  -6   1   1      612.63      600.99     20.83 o
  -5   1   1       47.67       57.72      6.84 o
  -4   1   1     2213.33     2426.01     20.11 o
  -3   1   1     1996.98     2381.50     18.40 o
  -2   1   1     9032.17    11280.50     99.07 o
  -1   1   1      651.58      774.34     13.16 o
   1   1   1      190.35      260.44      6.75 o
   2   1   1    17033.86    19558.93     71.64 o
   3   1   1      156.02      142.10      8.56 o
   4   1   1      122.47      159.57      7.99 o
   5   1   1      851.09      809.17     22.14 o
   6   1   1      369.04      350.62     11.80 o
   7   1   1      673.38      779.31     12.99 o
   8   1   1      218.98      206.58      7.32 o
   9   1   1     2707.15     2715.72     43.98 o
  10   1   1      121.70      112.55      6.67 o
  11   1   1      405.48      385.00     15.22 o
  12   1   1      364.86      373.57     15.89 o
  13   1   1        4.19        2.28      4.11 o
  14   1   1      509.23      520.86     20.93 o
  15   1   1      362.30      373.79     20.28 o
  16   1   1       44.40       52.71      8.45 o
  17   1   1       12.09       11.98      5.03 o
 -18   2   1        5.28        0.72      9.98 o
 -17   2   1       28.79       37.70      9.73 o
 -16   2   1       21.54       19.53      6.79 o
 -15   2   1        9.98       29.70      8.07 o
 -14   2   1        3.16        8.64      4.71 o
 -13   2   1        0.67        6.25      3.72 o
 -12   2   1        0.07        0.66      3.18 o
 -11   2   1     4249.56     4298.13     80.11 o
 -10   2   1        6.79        9.10      2.96 o
  -9   2   1      102.06      114.73      6.53 o
  -8   2   1       14.19        9.32      1.95 o
  -7   2   1        8.01       11.77      1.84 o
  -6   2   1     5525.90     5624.50     61.07 o
  -5   2   1        0.34        1.03      1.03 o
  -4   2   1      360.45      367.46     15.97 o
  -3   2   1       59.78       72.81      6.86 o
  -2   2   1    49394.15    55145.66    174.32 o
  -1   2   1     4545.92     5248.96     42.40 o
   0   2   1      190.44      155.56      6.28 o
   1   2   1     2045.00     2534.17     42.61 o
   2   2   1     3082.82     3457.92     31.82 o
   3   2   1    13645.30    14146.52     92.14 o
   4   2   1      656.91      708.76     22.32 o
   5   2   1      995.56      876.35     21.03 o
   6   2   1       57.41       46.19      4.04 o
   7   2   1     1242.77     1200.84     16.06 o
   8   2   1     2492.31     2379.16     24.36 o
   9   2   1     1429.32     1380.82     25.12 o
  10   2   1       63.54       59.03      4.88 o
  11   2   1      965.23      992.62     21.17 o
  12   2   1     1058.82     1073.31     30.79 o
  13   2   1        9.46        4.02      3.98 o
  14   2   1        3.26        4.84      4.44 o
  15   2   1      141.70      167.41     13.37 o
  16   2   1      177.03      194.99     14.23 o
  17   2   1      174.40      167.95     13.84 o
 -17   3   1      276.42      309.10     26.41 o
 -16   3   1       20.44       16.89      6.00 o
 -15   3   1        2.32        3.79      6.38 o
 -14   3   1      131.01      120.99     12.41 o
 -13   3   1      662.46      642.85     21.84 o
 -12   3   1     1097.24     1125.29     25.49 o
 -11   3   1       65.80       68.35      6.12 o
 -10   3   1      170.65      159.91      8.30 o
  -9   3   1     2951.81     2884.67     28.68 o
  -8   3   1     1804.89     1760.95     20.94 o
  -7   3   1     1851.08     1861.82     19.98 o
  -6   3   1      214.20      200.89      7.67 o
  -5   3   1       78.67       83.73      9.78 o
  -4   3   1     4335.86     4334.35     62.70 o
  -3   3   1    15641.68    17305.92    120.23 o
  -2   3   1      435.41      529.44     12.08 o
  -1   3   1      161.93      162.76      8.95 o
   0   3   1      719.18      769.53     20.61 o
   1   3   1       17.95       24.01      3.22 o
   2   3   1     8041.37     9507.63    160.20 o
   3   3   1        0.61       21.73      5.58 o
   4   3   1       46.61       39.67      4.64 o
   5   3   1      989.72     1066.18     31.05 o
   6   3   1     1299.99     1320.93     21.87 o
   7   3   1        3.39        8.33      2.04 o
   8   3   1      952.48      878.90     20.71 o
   9   3   1      998.33      995.63     16.18 o
  10   3   1     1543.55     1564.05     27.85 o
  11   3   1       29.19       28.44      6.56 o
  12   3   1       10.22        5.45      4.01 o
  13   3   1      323.47      313.81     24.76 o
  14   3   1      117.16      126.95     12.78 o
  15   3   1        4.67        2.26      4.61 o
  16   3   1       15.87       26.98      8.26 o
  17   3   1       35.13       23.38     10.67 o
 -17   4   1       29.73       27.45     11.10 o
 -16   4   1       13.90       17.70      6.31 o
 -15   4   1        5.94        0.98      6.13 o
 -14   4   1        3.18        8.75      6.10 o
 -13   4   1      179.10      159.73     11.32 o
 -12   4   1      236.32      218.86     16.52 o
 -11   4   1      622.66      590.08     17.45 o
 -10   4   1     1444.35     1394.01     21.68 o
  -9   4   1      883.30      807.04     15.51 o
  -8   4   1     1168.05     1103.61     16.75 o
  -7   4   1      864.63      863.20     12.93 o
  -6   4   1       43.78       36.31      3.13 o
  -5   4   1     6999.25     7767.47     54.46 o
  -4   4   1     1177.26     1491.48     41.30 o
  -3   4   1      301.50      308.31     15.12 o
  -2   4   1      817.75      865.82     13.79 o
  -1   4   1      933.46      790.94     28.27 o
   0   4   1      271.99      240.10     10.07 o
   1   4   1      632.69      577.86     16.87 o
   2   4   1     1079.51      976.29     19.86 o
   3   4   1      699.13     1002.75     20.73 o
   4   4   1    16920.51    17980.63    119.60 o
   5   4   1      275.17      227.54      9.52 o
   6   4   1       19.95       23.11      3.45 o
   7   4   1     2062.39     1852.07     25.96 o
   8   4   1       58.98       52.25      4.43 o
   9   4   1     1061.94     1076.52     19.51 o
  10   4   1        0.06        4.08      2.81 o
  11   4   1      364.54      343.44     12.04 o
  12   4   1       25.61       25.49      4.94 o
  13   4   1      461.19      466.71     22.56 o
  14   4   1        2.76        3.40      7.25 o
  15   4   1        0.69       11.76      9.23 o
  16   4   1       58.96       42.59      8.49 o
  17   4   1       63.25       57.61     13.13 o
 -17   5   1        1.38        0.00      7.17 o
 -16   5   1       48.65       54.59     12.45 o
 -15   5   1       96.06      108.92     21.48 o
 -14   5   1       31.89       33.60      7.73 o
 -13   5   1      275.66      286.36     14.98 o
 -12   5   1      116.64       96.60      8.57 o
 -11   5   1     1774.82     1730.88     28.76 o
 -10   5   1      129.64      116.46      7.31 o
  -9   5   1        3.78        4.20      2.43 o
  -8   5   1      807.03      729.35     14.12 o
  -7   5   1      692.39      619.97     12.22 o
  -6   5   1     1126.48     1128.27     15.98 o
  -5   5   1       61.91       42.00      3.90 o
  -4   5   1       11.78       12.06      2.29 o
  -3   5   1      249.32      195.39      8.67 o
  -2   5   1     2922.04     3366.45     95.87 o
  -1   5   1      118.68      197.84     14.13 o
   0   5   1     1586.63     1573.01     28.32 o
   1   5   1      141.85      131.35      8.97 o
   2   5   1     7155.95     7613.38     66.15 o
   3   5   1       30.83       21.73      4.05 o
   4   5   1      932.01     1196.68     20.84 o
   5   5   1     2421.33     2317.00     29.78 o
   6   5   1     1758.03     1878.40     97.52 o
   7   5   1       20.87       14.80      4.17 o
   8   5   1      345.06      299.55     12.10 o
   9   5   1      619.53      573.98     15.84 o
  10   5   1       82.79       68.10      5.45 o
  11   5   1     1575.79     1605.67     26.53 o
  12   5   1       35.91       27.96      5.65 o
  13   5   1       30.82       21.56      5.51 o
  14   5   1      301.74      303.23     24.19 o
  15   5   1       40.04       40.33     11.82 o
  16   5   1      213.44      215.05     22.42 o
  17   5   1        1.99        3.56     16.13 o
 -17   6   1       13.10        0.00      8.74 o
 -16   6   1        2.02       10.34     10.58 o
 -15   6   1      603.35      605.42     34.80 o
 -14   6   1        2.54        7.21      5.45 o
 -13   6   1      453.06      451.41     22.25 o
 -12   6   1       30.34       30.13      6.65 o
 -11   6   1       18.63        8.95      4.19 o
 -10   6   1      380.61      348.90     14.38 o
  -9   6   1      236.25      223.79     10.96 o
  -8   6   1     1678.78     1564.63     25.04 o
  -7   6   1       18.00       27.24      3.29 o
  -6   6   1      458.50      480.26     12.60 o
  -5   6   1      151.97      107.72      4.80 o
  -4   6   1        5.83        2.93      1.78 o
  -3   6   1       69.75      118.55      4.72 o
  -2   6   1     1607.04     1484.18     16.55 o
  -1   6   1     4260.00     4583.74     48.71 o
   0   6   1     2384.04     2420.79     34.53 o
   1   6   1     3177.55     3448.47     38.41 o
   2   6   1      125.66      168.14      6.50 o
   3   6   1      365.83      374.89     10.97 o
   4   6   1        7.32        7.63      2.96 o
   5   6   1       11.82       10.34      1.96 o
   6   6   1     4827.70     4873.84    171.96 o
   7   6   1        4.29        7.91      3.76 o
   8   6   1      454.18      433.86     15.08 o
   9   6   1      918.75      898.44     22.80 o
  10   6   1      179.13      151.56      9.06 o
  11   6   1       62.26       70.28      6.80 o
  12   6   1      390.79      440.22     16.81 o
  13   6   1       30.72       25.18      6.09 o
  14   6   1      675.85      686.94     30.34 o
  15   6   1       44.76       35.66      8.62 o
  16   6   1        6.20        7.52     11.28 o
 -16   7   1        2.99        0.00      7.27 o
 -15   7   1       39.47       19.14     12.04 o
 -14   7   1       32.03       30.22     11.81 o
 -13   7   1      148.34      143.13     13.54 o
 -12   7   1      447.68      417.42     17.93 o
 -11   7   1        3.64        7.42      3.88 o
 -10   7   1      379.19      347.87     14.96 o
  -9   7   1      516.03      508.07     14.92 o
  -8   7   1      465.03      457.54     15.66 o
  -7   7   1      185.82      152.56      7.37 o
  -6   7   1      255.94      183.75      6.97 o
  -5   7   1     1404.81     1262.54     17.20 o
  -4   7   1      231.66      188.78      8.06 o
  -3   7   1       76.33       68.95      5.15 o
  -2   7   1     1092.33     1047.99     17.27 o
  -1   7   1     2366.63     2435.96     21.09 o
   0   7   1      222.95      251.26      6.96 o
   1   7   1     2483.70     2568.33     22.06 o
   2   7   1      713.22      736.59     11.19 o
   3   7   1     1393.27     1339.47     28.18 o
   4   7   1      174.38      158.21      8.68 o
   5   7   1       35.48       46.42      3.83 o
   6   7   1     2014.88     2227.27     37.27 o
   7   7   1       19.23       15.68      4.31 o
   8   7   1      918.89      963.64     39.64 o
   9   7   1      273.55      300.35     13.84 o
  10   7   1      637.61      669.72     21.50 o
  11   7   1      135.98      139.33      9.58 o
  12   7   1      492.70      487.05     18.13 o
  13   7   1      295.82      291.25     16.44 o
  14   7   1        0.37        2.27      4.24 o
  15   7   1      160.54      166.75     15.96 o
  16   7   1       79.00       79.60     17.68 o
 -16   8   1       89.77      105.49     17.03 o
 -15   8   1        1.93        5.33      5.43 o
 -14   8   1      345.94      319.25     20.29 o
 -13   8   1       29.51       27.50      5.99 o
 -12   8   1      260.93      274.25     14.89 o
 -11   8   1      126.17      125.82      9.89 o
 -10   8   1       26.03       20.83      4.92 o
  -9   8   1     1074.08     1029.10     29.86 o
  -8   8   1      139.95      113.00      8.22 o
  -7   8   1       69.23       69.39      7.80 o
  -6   8   1      869.01      737.01     31.93 o
  -5   8   1       27.85       24.10      4.23 o
  -4   8   1      346.95      305.73     10.00 o
  -3   8   1       75.73       51.02      5.83 o
  -2   8   1        2.93        6.64      2.26 o
  -1   8   1     2310.01     2424.76     30.33 o
   0   8   1     3305.25     3309.19     32.81 o
   1   8   1       28.10       12.70      1.97 o
   2   8   1       19.11       14.92      2.28 o
   3   8   1      603.44      543.32     13.90 o
   4   8   1      827.32      818.03     14.85 o
   5   8   1       85.77       94.94      6.51 o
   6   8   1      496.64      509.09     17.76 o
   7   8   1      151.93      192.83     15.52 o
   8   8   1     1183.60     1147.60     37.75 o
   9   8   1      588.35      571.37     19.56 o
  10   8   1      136.15      141.94     10.58 o
  11   8   1      235.11      225.39     12.43 o
  12   8   1       36.27       44.76      7.52 o
  13   8   1      471.67      451.90     20.96 o
  14   8   1      361.53      356.01     19.08 o
  15   8   1      486.32      538.52     24.05 o
 -15   9   1      143.72      114.49     13.08 o
 -14   9   1      199.90      226.57     22.08 o
 -13   9   1      186.19      211.95     14.26 o
 -12   9   1       25.87       23.52      5.53 o
 -11   9   1       13.42        8.97      6.38 o
 -10   9   1      301.69      323.38     22.35 o
  -9   9   1       70.99       82.40     11.81 o
  -8   9   1       38.58       40.55     10.07 o
  -7   9   1      983.86      953.01     33.94 o
  -6   9   1      195.93      214.45     12.38 o
  -5   9   1       60.92       38.07      4.76 o
  -4   9   1      751.73      665.60     15.61 o
  -3   9   1      112.78       94.90      7.42 o
  -2   9   1     2496.28     2527.44     29.78 o
  -1   9   1      525.93      504.47     10.58 o
   0   9   1      315.64      288.82      8.07 o
   1   9   1      593.92      562.64     12.59 o
   2   9   1      414.93      426.50     10.28 o
   3   9   1      796.38      752.08     14.87 o
   4   9   1        2.79        4.60      2.16 o
   5   9   1        0.98        1.11      2.07 o
   6   9   1       20.25       17.02      3.94 o
   7   9   1     2260.53     2279.59     54.80 o
   8   9   1      755.21      761.70     32.25 o
   9   9   1      185.89      186.96     32.70 o
  10   9   1       33.45       39.71     11.61 o
  11   9   1       10.91        3.87      4.85 o
  12   9   1      340.06      371.41     23.52 o
  13   9   1       21.01       23.52      7.60 o
  14   9   1      217.86      212.37     17.69 o
  15   9   1       36.02       63.58     14.69 o
 -15  10   1        7.90       14.94     13.57 o
 -14  10   1       32.92       29.11     17.88 o
 -13  10   1      240.86      230.38     25.98 o
 -12  10   1       88.43       53.43     10.79 o
 -11  10   1       50.06       40.21     10.44 o
 -10  10   1      135.56      163.56     16.74 o
  -9  10   1      463.98      463.03     26.72 o
  -8  10   1      146.95      133.34     14.60 o
  -7  10   1      339.17      362.62     15.78 o
  -6  10   1      123.06      118.31      8.58 o
  -5  10   1       88.17       80.26      7.12 o
  -4  10   1     2724.86     2633.67     33.11 o
  -3  10   1      356.71      306.49     11.17 o
  -2  10   1       43.92       40.55      4.40 o
  -1  10   1      867.17      875.81     20.59 o
   0  10   1     1216.24     1239.69     18.33 o
   1  10   1      728.96      756.93     15.58 o
   2  10   1      534.46      505.53     11.98 o
   3  10   1        0.16        1.56      2.22 o
   4  10   1       16.53       23.93      3.29 o
   5  10   1     1511.68     1438.51     22.84 o
   6  10   1       31.22       17.92      5.68 o
   7  10   1      280.11      248.82     15.21 o
   8  10   1      102.96       98.67     12.46 o
   9  10   1       22.03       26.28     12.81 o
  10  10   1     1610.80     1678.81     55.54 o
  11  10   1        6.70        2.34      6.87 o
  12  10   1      108.12      122.09     13.72 o
  13  10   1      282.92      323.68     21.50 o
  14  10   1      179.11      176.67     21.12 o
 -14  11   1      157.06      142.71     18.52 o
 -13  11   1       74.34       64.27     12.82 o
 -12  11   1       82.22       52.33     20.64 o
 -11  11   1        6.15        7.89     12.88 o
 -10  11   1       19.42       27.51     13.30 o
  -9  11   1      124.30      105.93     11.31 o
  -8  11   1      466.91      480.87     23.61 o
  -7  11   1       19.23       22.48      5.58 o
  -6  11   1      772.75      760.31     26.87 o
  -5  11   1      266.46      222.18     14.37 o
  -4  11   1       48.24       44.04      4.96 o
  -3  11   1     2454.27     2335.05     32.58 o
  -2  11   1      733.90      715.02     23.10 o
  -1  11   1      123.50      117.86      8.34 o
   0  11   1      348.91      352.93     16.61 o
   1  11   1      397.66      384.60     11.95 o
   2  11   1     1694.02     1694.72     25.20 o
   3  11   1      384.97      370.00     13.14 o
   4  11   1     1197.67     1159.99     23.39 o
   5  11   1       49.82       54.55      5.71 o
   6  11   1        0.36        0.00      3.08 o
   7  11   1      124.84      109.33      9.39 o
   8  11   1       71.53       70.28      9.82 o
   9  11   1       97.93       90.14     12.50 o
  10  11   1      385.23      370.30     26.12 o
  11  11   1       71.77       83.99     14.63 o
  12  11   1        0.30        0.00      6.34 o
  13  11   1      107.44       99.20     15.79 o
 -13  12   1      112.81       80.42     11.56 o
 -12  12   1      312.68      329.53     21.87 o
 -11  12   1        1.95        0.00      6.38 o
 -10  12   1        1.43        8.56      6.47 o
  -9  12   1       36.95       45.77     10.45 o
  -8  12   1      555.60      596.51     26.11 o
  -7  12   1       43.05       36.88      6.45 o
  -6  12   1        7.71       12.21      3.70 o
  -5  12   1      776.98      789.83     23.69 o
  -4  12   1      384.12      350.41     15.76 o
  -3  12   1      617.83      588.87     19.39 o
  -2  12   1       39.49       35.60      6.18 o
  -1  12   1      405.93      396.05     15.87 o
   0  12   1       43.07       33.47      6.18 o
   1  12   1      212.89      199.52     10.17 o
   2  12   1     2060.53     2046.73     29.43 o
   3  12   1      114.48      104.34      7.67 o
   4  12   1       26.68       27.45      5.00 o
   5  12   1      133.29      132.42     10.77 o
   6  12   1      177.03      167.77     11.51 o
   7  12   1        5.61       11.49      5.59 o
   8  12   1      519.76      526.76     29.97 o
   9  12   1      124.05      157.18     23.40 o
  10  12   1      217.69      236.20     24.72 o
  11  12   1     1044.06     1181.26     69.57 o
  12  12   1        1.96        0.00      9.09 o
  13  12   1       38.73       45.31     11.95 o
 -13  13   1        0.77        0.00      8.35 o
 -12  13   1      168.72      172.36     28.17 o
 -11  13   1       60.14       28.95      9.91 o
 -10  13   1        9.65       20.83      7.53 o
  -9  13   1       85.02       69.39     10.96 o
  -8  13   1       28.74       30.15      7.45 o
  -7  13   1      552.55      535.33     21.54 o
  -6  13   1      625.30      639.89     20.35 o
  -5  13   1      426.15      431.68     16.58 o
  -4  13   1      647.55      666.67     25.84 o
  -3  13   1      303.29      300.49     18.67 o
  -2  13   1      144.96      146.80     13.17 o
  -1  13   1      963.77      992.47     30.89 o
   0  13   1      654.81      658.00     25.71 o
   1  13   1       26.66       21.36      6.16 o
   2  13   1      125.03      119.95      9.78 o
   3  13   1      883.45      864.13     22.29 o
   4  13   1       11.15       11.31      3.98 o
   5  13   1      770.61      792.74     21.82 o
   6  13   1        1.33        2.79      6.21 o
   7  13   1       27.87       22.42      7.47 o
   8  13   1       17.02       19.28      9.42 o
   9  13   1      135.33      149.79     13.97 o
  10  13   1      162.35      135.12     24.84 o
  11  13   1        0.02        4.02     11.00 o
  12  13   1      512.30      582.65     51.47 o
 -12  14   1        7.36       15.24     12.76 o
 -11  14   1       10.86       15.60      8.26 o
 -10  14   1      194.28      202.50     22.40 o
  -9  14   1        1.03        3.46      8.23 o
  -8  14   1      257.80      260.85     26.83 o
  -7  14   1      160.52      161.87     12.81 o
  -6  14   1      403.24      414.15     17.28 o
  -5  14   1        7.77        8.35      4.50 o
  -4  14   1      198.83      198.72     18.76 o
  -3  14   1      240.89      292.51     15.41 o
  -2  14   1      153.87      168.06     14.00 o
  -1  14   1      375.54      381.19     20.52 o
   0  14   1       10.80       26.55     13.27 o
   1  14   1       33.20       38.27      7.91 o
   2  14   1       25.09       34.87      9.20 o
   3  14   1      232.53      246.70     14.29 o
   4  14   1        7.04       18.97      6.06 o
   5  14   1       72.03       69.66      9.87 o
   6  14   1      453.76      457.46     29.44 o
   7  14   1       81.99       90.52     14.00 o
   8  14   1      474.80      468.43     24.72 o
   9  14   1      137.44      163.37     15.52 o
  10  14   1      113.37       90.36     21.70 o
 -10  15   1      432.42      409.27     25.37 o
  -9  15   1        7.71        3.70      5.97 o
  -8  15   1      185.40      195.79     35.06 o
  -7  15   1       21.78        9.80      6.87 o
  -6  15   1       75.76       95.53     10.60 o
  -5  15   1      777.02      828.44     27.65 o
  -4  15   1        5.01        3.72      4.80 o
  -3  15   1      856.77      853.82     24.39 o
  -2  15   1       51.31       48.59      8.29 o
  -1  15   1      614.90      644.86     33.55 o
   0  15   1      674.08      749.23     29.87 o
   1  15   1      354.80      378.20     26.41 o
   2  15   1       61.13       82.87     13.69 o
   3  15   1       57.58       65.58      9.57 o
   4  15   1      596.53      605.20     21.01 o
   5  15   1      270.20      270.97     14.45 o
   6  15   1       94.53       95.71     12.21 o
   7  15   1      104.03      100.20     18.44 o
   8  15   1      188.83      199.05     17.16 o
   9  15   1       84.30       75.42     30.99 o
  -9  16   1       12.96       15.73     13.69 o
  -8  16   1      157.04      188.16     21.53 o
  -7  16   1      280.59      249.52     23.81 o
  -6  16   1        7.53       13.45      6.35 o
  -5  16   1      108.16      106.65     11.09 o
  -4  16   1        5.43        3.49      6.33 o
  -3  16   1       26.00       25.71      7.32 o
  -2  16   1      486.74      475.75     21.53 o
  -1  16   1        0.95       18.84      6.61 o
   0  16   1        5.08       10.68      8.59 o
   1  16   1      112.62      103.26     12.90 o
   2  16   1       79.32       93.11     11.88 o
   3  16   1        7.31       15.77      7.06 o
   4  16   1        3.80        0.00      6.76 o
   5  16   1        4.60       11.23      6.27 o
   6  16   1        0.40       19.65      8.12 o
   7  16   1      380.59      411.91     24.48 o
   8  16   1       88.72       75.47     19.58 o
  -7  17   1      154.08      160.86     29.16 o
  -6  17   1        4.31        1.16      6.86 o
  -5  17   1      129.61      124.09     12.12 o
  -4  17   1      539.12      482.86     36.89 o
  -3  17   1        3.65        4.81      5.87 o
  -2  17   1       17.23       13.30      7.13 o
  -1  17   1        8.60       10.78      5.29 o
   0  17   1       27.19       19.89      7.45 o
   1  17   1      487.05      512.67     29.26 o
   2  17   1        1.64        9.44      7.07 o
   3  17   1       67.82       64.79     11.26 o
   4  17   1      139.73      131.61     22.20 o
   5  17   1      210.43      207.34     17.62 o
  -3  18   1        1.54        4.99      7.72 o
  -2  18   1       61.29       59.68     11.36 o
  -1  18   1       71.31       85.62     12.35 o
   0  18   1        5.32        2.55      6.69 o
   1  18   1        0.20        2.42      7.15 o
  -3 -18   2        0.02        0.00      6.06 o
  -2 -18   2        7.09       10.18      8.07 o
  -1 -18   2       44.74       43.28      9.22 o
   0 -18   2       68.82       68.02     11.35 o
   1 -18   2        3.15        2.75      5.28 o
   2 -18   2       33.44       47.57     10.53 o
   3 -18   2       89.75      121.69     15.67 o
   4 -18   2      268.94      274.12     25.88 o
  -6 -17   2       14.83       17.98      9.01 o
  -5 -17   2       19.45       21.61      5.72 o
  -4 -17   2       58.36       31.26      8.83 o
  -3 -17   2       65.45       77.06      9.94 o
  -2 -17   2      258.30      269.72     19.91 o
  -1 -17   2        9.87       13.07      9.36 o
   0 -17   2       27.63       22.86      6.86 o
   1 -17   2        1.57        0.00      5.30 o
   2 -17   2      395.12      410.24     21.32 o
   3 -17   2       56.06       54.40     14.84 o
   4 -17   2        2.40        2.37      5.50 o
   5 -17   2       95.56       89.32     12.08 o
   6 -17   2        2.13        0.00      6.35 o
   7 -17   2      368.19      393.58     30.56 o
  -8 -16   2        0.48        7.18      8.29 o
  -7 -16   2        0.65        1.56      7.64 o
  -6 -16   2      215.02      206.69     21.80 o
  -5 -16   2        0.47        0.00      4.41 o
  -4 -16   2      701.44      736.85     23.85 o
  -3 -16   2      147.46      157.28     14.67 o
  -2 -16   2       30.20       18.46      6.14 o
  -1 -16   2        0.91       14.76      6.57 o
   0 -16   2      438.69      491.09     25.60 o
   1 -16   2       32.17       36.34      7.27 o
   2 -16   2       22.47       25.64      7.02 o
   3 -16   2      241.24      240.68     18.29 o
   4 -16   2        2.98        6.20      6.11 o
   5 -16   2      155.45      161.65     13.03 o
   6 -16   2       11.94        7.11      5.70 o
   7 -16   2        6.48        8.77      7.53 o
   8 -16   2      148.06      163.33     19.70 o
   9 -16   2      309.92      286.89     26.48 o
 -10 -15   2       10.99       21.82      7.82 o
  -9 -15   2        0.10        9.16      7.60 o
  -8 -15   2      146.30      155.27     19.39 o
  -7 -15   2      119.89      140.03     17.57 o
  -6 -15   2      400.65      390.42     28.33 o
  -5 -15   2      178.17      173.36     13.10 o
  -4 -15   2        0.68        0.00      4.28 o
  -3 -15   2      444.43      424.50     17.41 o
  -2 -15   2       12.16        8.59      9.24 o
  -1 -15   2      285.60      295.50     16.33 o
   0 -15   2       48.88       58.01      8.03 o
   1 -15   2      527.52      553.06     22.55 o
   2 -15   2       47.40       45.02      7.14 o
   3 -15   2      337.66      324.87     17.06 o
   4 -15   2       56.85       58.39      7.81 o
   5 -15   2      117.18      122.28     11.28 o
   6 -15   2      543.24      596.24     31.58 o
   7 -15   2       21.42       24.54     11.95 o
   8 -15   2      160.63      165.74     22.11 o
   9 -15   2       50.16       68.13     14.16 o
  10 -15   2       37.41       24.64     10.36 o
  11 -15   2        0.34        0.00     15.73 o
 -11 -14   2        9.79       17.86     11.71 o
 -10 -14   2      134.52      120.44     17.72 o
  -9 -14   2      127.69      143.78     17.86 o
  -8 -14   2       60.00       60.27     11.77 o
  -7 -14   2      111.57       90.18     13.89 o
  -6 -14   2       18.19        9.49      7.64 o
  -5 -14   2      150.82      174.81     10.94 o
  -4 -14   2        0.40        0.00      3.60 o
  -3 -14   2      215.17      223.06     12.17 o
  -2 -14   2      301.43      300.51     16.86 o
  -1 -14   2      652.22      662.63     23.29 o
   0 -14   2      506.96      513.22     20.38 o
   1 -14   2      379.23      401.82     18.16 o
   2 -14   2        2.19        9.42      4.36 o
   3 -14   2      113.16      119.86      9.02 o
   4 -14   2     1182.69     1167.21     30.87 o
   5 -14   2      191.00      194.73     13.55 o
   6 -14   2      296.91      282.25     15.96 o
   7 -14   2        4.92        0.38      7.32 o
   8 -14   2        9.71       18.18      8.69 o
   9 -14   2      226.39      204.12     17.28 o
  10 -14   2       17.58        4.93      6.40 o
  11 -14   2      202.54      200.16     27.38 o
  12 -14   2        6.72        9.05      6.73 o
 -12 -13   2       59.02       46.34      8.89 o
 -11 -13   2      205.13      178.23     20.05 o
 -10 -13   2      112.52      107.50     23.53 o
  -9 -13   2        2.68        2.92      6.46 o
  -8 -13   2       48.28       39.21      9.64 o
  -7 -13   2      457.55      447.05     28.28 o
  -6 -13   2      247.32      268.34     14.60 o
  -5 -13   2      422.09      397.31     14.16 o
  -4 -13   2       12.50        3.16      3.09 o
  -3 -13   2      617.36      582.42     16.69 o
  -2 -13   2     1202.28     1209.50     23.90 o
  -1 -13   2       68.29       71.19      7.26 o
   0 -13   2       63.46       58.74      7.50 o
   1 -13   2      183.83      183.71     15.42 o
   2 -13   2      398.36      425.34     15.61 o
   3 -13   2     2201.49     2177.65     39.57 o
   4 -13   2      671.76      689.65     22.52 o
   5 -13   2       63.73       56.10     11.17 o
   6 -13   2       77.65       72.71      7.49 o
   7 -13   2      130.03      155.20     14.10 o
   8 -13   2       73.13       74.14     10.40 o
   9 -13   2      107.02      114.44     12.62 o
  10 -13   2       46.69       40.41      8.66 o
  11 -13   2      131.82      135.17     15.10 o
  12 -13   2        4.30       11.15      8.54 o
  13 -13   2       27.66       33.31      8.78 o
 -13 -12   2       44.84       50.57     15.13 o
 -12 -12   2        0.10        0.00      5.98 o
 -11 -12   2       49.45       54.63     11.49 o
 -10 -12   2       80.28       73.25     19.49 o
  -9 -12   2      228.82      195.63     41.71 o
  -8 -12   2      138.87      150.52     16.62 o
  -7 -12   2      159.17      168.79     14.02 o
  -6 -12   2       12.56       18.15      4.36 o
  -5 -12   2       83.52       80.29      6.30 o
  -4 -12   2      196.27      195.95     10.21 o
  -3 -12   2       64.27       65.25      6.26 o
  -2 -12   2      221.78      221.14      9.80 o
  -1 -12   2        0.25        7.45      3.24 o
   0 -12   2      288.80      297.95     13.63 o
   1 -12   2      669.24      677.08     20.31 o
   2 -12   2      173.75      184.38      9.85 o
   3 -12   2       11.46        7.94      3.47 o
   4 -12   2       57.16       65.79      7.25 o
   5 -12   2      709.82      702.20     19.78 o
   6 -12   2      414.11      400.92     17.08 o
   7 -12   2       62.49       46.55      8.25 o
   8 -12   2        2.48        4.52      4.87 o
   9 -12   2       51.54       48.87      9.41 o
  10 -12   2       69.27       57.33      9.09 o
  11 -12   2       42.41       46.41      9.37 o
  12 -12   2      245.15      257.47     23.83 o
  13 -12   2       17.63       32.96     10.55 o
  14 -12   2       53.25       75.30     22.79 o
 -14 -11   2        5.11        0.00      6.55 o
 -13 -11   2        8.20        0.28      5.37 o
 -12 -11   2       58.78       44.54      8.83 o
 -11 -11   2      257.58      264.20     19.00 o
 -10 -11   2      553.74      576.32     26.87 o
  -9 -11   2      973.32     1024.79     40.78 o
  -8 -11   2      425.69      460.87     21.89 o
  -7 -11   2      786.92      843.79     28.90 o
  -6 -11   2      493.75      484.42     15.69 o
  -5 -11   2      379.24      371.86     13.45 o
  -4 -11   2      270.12      267.33     11.43 o
  -3 -11   2       27.02       23.55      4.17 o
  -2 -11   2      564.73      574.96     14.72 o
  -1 -11   2     4526.28     4594.57     40.73 o
   0 -11   2        4.83        4.68      4.01 o
   1 -11   2      595.50      601.80     15.85 o
   2 -11   2      159.83      165.91     12.39 o
   3 -11   2      829.63      760.10     18.63 o
   4 -11   2     1478.73     1495.92     26.75 o
   5 -11   2       20.36       21.67      5.21 o
   6 -11   2      259.09      234.34     11.27 o
   7 -11   2       22.70       20.98      5.66 o
   8 -11   2      221.87      189.12     14.51 o
   9 -11   2      204.67      182.77     23.21 o
  10 -11   2       70.21       56.56     11.35 o
  11 -11   2       85.25       92.58     13.63 o
  12 -11   2      362.82      348.43     53.68 o
  13 -11   2      195.15      214.43     20.94 o
  14 -11   2       22.36       10.71      6.51 o
 -14 -10   2       27.48       30.53     11.02 o
 -13 -10   2       24.95       13.18      8.78 o
 -12 -10   2      648.66      671.74     35.33 o
 -11 -10   2       18.37       21.49      8.04 o
 -10 -10   2      227.04      277.13     22.85 o
  -9 -10   2      280.39      291.16     21.39 o
  -8 -10   2       53.33       41.09      9.02 o
  -7 -10   2      755.04      697.07     24.65 o
  -6 -10   2       21.25       14.59      3.59 o
  -5 -10   2       92.90      100.83      6.25 o
  -4 -10   2        9.18        6.70      2.92 o
  -3 -10   2     1376.28     1386.24     21.72 o
  -2 -10   2        2.71        4.41      2.22 o
  -1 -10   2      753.71      739.45     15.36 o
   0 -10   2     1258.89     1226.69     17.68 o
   1 -10   2     2404.98     2415.87     29.71 o
   2 -10   2     2238.39     2171.55     32.50 o
   3 -10   2      433.93      411.39     13.08 o
   4 -10   2        3.87        2.32      2.51 o
   5 -10   2      576.24      504.13     15.07 o
   6 -10   2      382.01      355.08     13.78 o
   7 -10   2      666.20      650.07     29.21 o
   8 -10   2      324.30      347.32     23.61 o
   9 -10   2       21.16       10.52      5.96 o
  10 -10   2        9.10        9.78      5.37 o
  11 -10   2      287.32      266.48     17.50 o
  12 -10   2        2.63        3.80      5.32 o
  13 -10   2        0.35        0.00      5.88 o
  14 -10   2        0.96        0.00      6.65 o
  15 -10   2      253.89      264.87     35.24 o
 -15  -9   2       40.43       26.84      7.72 o
 -14  -9   2      523.73      542.26     27.47 o
 -13  -9   2       29.89       34.56      6.94 o
 -12  -9   2       22.42       25.71      5.35 o
 -11  -9   2      524.71      525.97     24.54 o
 -10  -9   2       33.15       42.59      6.34 o
  -9  -9   2     1618.87     1630.18     38.26 o
  -8  -9   2       22.66       26.78      5.77 o
  -7  -9   2      170.99      198.52     15.88 o
  -6  -9   2      276.33      277.22     12.06 o
  -5  -9   2      939.80      885.56     18.16 o
  -4  -9   2      897.72      883.38     16.25 o
  -3  -9   2      512.75      469.87     10.93 o
  -2  -9   2      125.74      118.79      5.97 o
  -1  -9   2      264.66      279.00      7.96 o
   0  -9   2    11796.91    11963.32     80.93 o
   1  -9   2     1477.90     1450.60     19.82 o
   2  -9   2       55.01       45.06      3.76 o
   3  -9   2       65.37       53.73      4.59 o
   4  -9   2      184.65      158.48      7.18 o
   5  -9   2     1632.24     1481.44     26.53 o
   6  -9   2       76.56      100.92      6.53 o
   7  -9   2        7.33        8.00      4.14 o
   8  -9   2      181.71      183.35     12.52 o
   9  -9   2      296.13      291.46     16.23 o
  10  -9   2       77.71       95.22     11.34 o
  11  -9   2      279.20      270.93     14.57 o
  12  -9   2       41.38       56.78      7.91 o
  13  -9   2      119.05      130.42     11.16 o
  14  -9   2      453.07      481.01     26.59 o
  15  -9   2       52.73       50.76     12.39 o
  16  -9   2        8.73       11.39     16.11 o
 -16  -8   2       42.43       70.87     12.21 o
 -15  -8   2      143.05      142.10     21.99 o
 -14  -8   2        0.13        0.00      5.55 o
 -13  -8   2      423.74      393.19     19.44 o
 -12  -8   2      204.81      200.07     13.90 o
 -11  -8   2      583.07      585.02     19.54 o
 -10  -8   2        5.49        5.20      3.74 o
  -9  -8   2        7.53        9.68      4.48 o
  -8  -8   2      372.83      300.65     15.43 o
  -7  -8   2       91.07       97.26      8.66 o
  -6  -8   2     1381.91     1300.89     27.39 o
  -5  -8   2      207.90      188.17      7.82 o
  -4  -8   2      354.84      313.94      9.50 o
  -3  -8   2      754.32      787.41     12.14 o
  -2  -8   2     2560.92     2620.06     28.52 o
  -1  -8   2      337.13      338.02      9.06 o
   0  -8   2      579.56      640.25     11.12 o
   1  -8   2      663.87      612.66     14.64 o
   2  -8   2      462.77      475.93     11.47 o
   3  -8   2     2312.70     2254.33     23.73 o
   4  -8   2      175.96      162.87      6.49 o
   5  -8   2      538.06      506.06     12.91 o
   6  -8   2      461.73      394.98     11.68 o
   7  -8   2        2.84        4.20      4.21 o
   8  -8   2      860.79      855.41     21.43 o
   9  -8   2      125.43      120.43      8.99 o
  10  -8   2      402.41      388.42     16.00 o
  11  -8   2       13.03        3.35      3.64 o
  12  -8   2        6.03       12.91      5.77 o
  13  -8   2       16.36        4.86      4.18 o
  14  -8   2       68.35       59.56     18.13 o
  15  -8   2      314.85      328.10     26.96 o
  16  -8   2       95.66      108.98     16.18 o
 -16  -7   2        0.39       10.57     15.30 o
 -15  -7   2      205.35      223.04     26.16 o
 -14  -7   2      140.49      147.67     14.47 o
 -13  -7   2       86.30       91.98      9.95 o
 -12  -7   2       11.48        9.00      6.10 o
 -11  -7   2      824.56      845.30     22.69 o
 -10  -7   2      385.74      356.73     15.69 o
  -9  -7   2      438.35      429.32     16.33 o
  -8  -7   2      604.71      550.06     19.66 o
  -7  -7   2       15.85       35.72      5.70 o
  -6  -7   2       41.61       33.53      5.48 o
  -5  -7   2      859.09      819.13     17.16 o
  -4  -7   2      352.24      400.07     11.22 o
  -3  -7   2      525.64      553.22     12.09 o
  -2  -7   2      479.23      443.42      8.90 o
  -1  -7   2       19.29       29.10      2.42 o
   0  -7   2      686.31      729.07     11.89 o
   1  -7   2     1123.84      950.46     12.21 o
   2  -7   2     2147.24     2246.88     22.91 o
   3  -7   2      158.24      189.82      7.64 o
   4  -7   2       42.25       39.87      3.27 o
   5  -7   2      204.20      199.28      6.82 o
   6  -7   2       85.65       65.92      4.31 o
   7  -7   2      192.91      190.94      9.53 o
   8  -7   2      546.77      571.91     16.87 o
   9  -7   2       65.57       77.98      8.11 o
  10  -7   2      568.21      488.48     17.37 o
  11  -7   2        3.38        1.79      3.70 o
  12  -7   2        2.68        0.00      3.30 o
  13  -7   2       32.00       35.37      6.62 o
  14  -7   2      121.29       97.52     14.23 o
  15  -7   2      347.70      376.30     28.43 o
  16  -7   2       20.05       27.17     10.42 o
 -16  -6   2      293.27      339.14     39.71 o
 -15  -6   2       28.85       17.47     15.71 o
 -14  -6   2       21.93       32.83      8.33 o
 -13  -6   2      389.10      393.15     16.50 o
 -12  -6   2      811.98      804.14     24.10 o
 -11  -6   2     1202.96     1195.24     26.00 o
 -10  -6   2      547.03      529.67     16.63 o
  -9  -6   2     1024.27     1044.28     24.32 o
  -8  -6   2        2.79        3.92      3.23 o
  -7  -6   2      619.13      694.23     20.07 o
  -6  -6   2      356.91      307.59     20.04 o
  -5  -6   2     2447.61     2694.34     35.33 o
  -4  -6   2     1001.79     1266.94     24.05 o
  -3  -6   2      359.33      316.40     12.22 o
  -2  -6   2     2357.97     2638.28     25.97 o
  -1  -6   2        3.52       17.91      3.18 o
   0  -6   2     4786.33     5216.77     45.34 o
   1  -6   2       36.25       44.53      4.44 o
   2  -6   2      303.41      259.47     10.51 o
   3  -6   2      296.56      233.98      7.52 o
   4  -6   2     1810.11     1812.90     23.23 o
   5  -6   2     5739.97     5882.64     60.67 o
   6  -6   2       69.27       45.05      3.63 o
   7  -6   2      692.77      701.73     19.51 o
   8  -6   2       98.93       78.20      8.13 o
   9  -6   2        8.92       12.04      3.28 o
  10  -6   2       26.03       42.84      7.41 o
  11  -6   2      872.00      852.42     23.18 o
  12  -6   2       60.24       54.15      6.87 o
  13  -6   2      401.21      398.28     21.03 o
  14  -6   2        1.53        0.00      6.23 o
  15  -6   2        2.25       12.07      8.66 o
  16  -6   2      136.44      151.01     19.06 o
  17  -6   2       14.84        0.00     14.60 o
 -17  -5   2        7.76       22.71      7.46 o
 -16  -5   2       11.29        7.42      7.04 o
 -15  -5   2      109.19      129.31     13.71 o
 -14  -5   2       81.12       80.90     10.70 o
 -13  -5   2      930.36      903.23     31.95 o
 -12  -5   2       74.40       63.14      7.60 o
 -11  -5   2      404.23      422.94     15.09 o
 -10  -5   2       44.24       49.02      5.26 o
  -9  -5   2      118.74      108.69      7.08 o
  -8  -5   2       53.95       98.90      9.01 o
  -7  -5   2      159.11      150.86      7.61 o
  -6  -5   2       53.54       94.45      6.99 o
  -5  -5   2      235.33      262.92      9.10 o
  -4  -5   2     2221.98     2350.57     28.24 o
  -3  -5   2        7.67       20.73      5.82 o
  -2  -5   2      814.83      767.25     13.78 o
  -1  -5   2       43.05       86.27      5.63 o
   0  -5   2       52.99       58.47      4.55 o
   1  -5   2      202.64      136.93      7.54 o
   2  -5   2      940.83     1074.08     62.69 o
   3  -5   2     2861.43     2733.07     60.62 o
   4  -5   2      291.98      317.66     14.35 o
   5  -5   2     1015.28      995.89     22.34 o
   6  -5   2      385.36      361.36     10.52 o
   7  -5   2     1309.79     1341.35     20.67 o
   8  -5   2      261.83      287.88      9.92 o
   9  -5   2      295.40      261.14     10.04 o
  10  -5   2      322.39      320.16     11.82 o
  11  -5   2      864.37      820.27     18.17 o
  12  -5   2      121.15      105.92      9.12 o
  13  -5   2        0.41        1.18      6.48 o
  14  -5   2      238.13      234.57     23.38 o
  15  -5   2       30.68       17.62      7.30 o
  16  -5   2      242.47      193.29     84.42 o
  17  -5   2        0.03        0.00      8.37 o
 -17  -4   2       30.25       33.31      9.23 o
 -16  -4   2       85.06       81.44     23.38 o
 -15  -4   2     1260.27     1315.54     50.07 o
 -14  -4   2        4.36        6.28      5.87 o
 -13  -4   2       97.04      125.79     12.48 o
 -12  -4   2      149.03      172.30     11.82 o
 -11  -4   2      162.72      154.47      9.05 o
 -10  -4   2     1521.16     1527.08     29.76 o
  -9  -4   2       38.61       23.80      3.27 o
  -8  -4   2        4.49        2.59      1.94 o
  -7  -4   2       17.52        9.57      2.27 o
  -6  -4   2     1005.47      996.48     27.71 o
  -5  -4   2        0.97       10.46      2.22 o
  -4  -4   2     2376.41     2448.01     25.88 o
  -3  -4   2      582.62      746.34     21.55 o
  -2  -4   2      841.99     1180.86     27.41 o
  -1  -4   2     2496.19     2751.71     35.00 o
   0  -4   2      144.03      165.51      6.51 o
   1  -4   2     2427.47     2617.13     49.21 o
   2  -4   2     2381.00     2342.36     48.63 o
   3  -4   2       89.81       55.48     11.37 o
   4  -4   2      668.57      792.27     30.88 o
   5  -4   2       64.82       64.80     10.09 o
   6  -4   2     1431.54     1568.00     18.01 o
   7  -4   2     1179.89     1143.76     17.09 o
   8  -4   2      205.58      203.08      8.12 o
   9  -4   2       22.63       30.06      3.72 o
  10  -4   2       47.08       32.34      3.61 o
  11  -4   2      118.92      103.35      7.63 o
  12  -4   2     1358.17     1375.18     34.84 o
  13  -4   2      251.63      251.28     14.18 o
  14  -4   2      389.58      397.56     18.58 o
  15  -4   2       11.58       10.61      5.15 o
  16  -4   2        2.52       21.78      8.51 o
  17  -4   2      116.35       87.21     37.87 o
 -17  -3   2      526.05      538.59     28.19 o
 -16  -3   2       28.43       20.93      7.00 o
 -15  -3   2      185.36      218.08     16.86 o
 -14  -3   2       67.40       62.43      9.29 o
 -13  -3   2      157.02      164.26     11.95 o
 -12  -3   2      805.27      831.79     23.98 o
 -11  -3   2       30.57       26.19      6.03 o
 -10  -3   2      104.13       85.06      5.76 o
  -9  -3   2       37.11       27.71      3.27 o
  -8  -3   2      876.21      930.48     16.16 o
  -7  -3   2       80.84       62.76      4.19 o
  -6  -3   2       17.86       23.08      2.16 o
  -5  -3   2        4.53        2.92      2.15 o
  -4  -3   2      693.85      848.78     14.58 o
  -3  -3   2     9732.39    10349.67     89.05 o
  -2  -3   2      188.61      186.51      7.06 o
  -1  -3   2      345.83      284.10     10.87 o
   0  -3   2        4.32        7.50      1.87 o
   1  -3   2      751.71     1030.53     27.20 o
   2  -3   2     5805.27     6595.57     73.00 o
   3  -3   2        7.94       13.51      7.99 o
   4  -3   2     3435.94     3869.78     62.98 o
   5  -3   2     2474.23     2679.68     47.17 o
   6  -3   2     1214.37     1263.43     23.13 o
   7  -3   2       13.80       19.65      2.43 o
   8  -3   2       43.96       44.41      3.79 o
   9  -3   2     2291.39     2265.40     23.28 o
  10  -3   2      852.30      797.67     20.29 o
  11  -3   2     1106.56     1125.70     26.11 o
  12  -3   2      410.42      417.57     22.04 o
  13  -3   2       70.26       57.10      7.38 o
  14  -3   2        7.46        6.46      4.26 o
  15  -3   2       34.83       44.88      6.81 o
  16  -3   2      161.81      160.04     13.55 o
  17  -3   2       84.02       80.17     14.97 o
 -17  -2   2        4.42        0.58      7.06 o
 -16  -2   2      132.05      147.41     12.86 o
 -15  -2   2       41.73       30.36      7.35 o
 -14  -2   2     1617.64     1684.62     43.22 o
 -13  -2   2     1606.20     1608.81     40.10 o
 -12  -2   2       76.14       64.82      7.10 o
 -11  -2   2      238.92      183.79     15.36 o
 -10  -2   2      367.22      352.30     15.98 o
  -9  -2   2      964.11      950.92     16.43 o
  -8  -2   2       91.74       70.63      4.96 o
  -7  -2   2     1562.42     1562.38     17.59 o
  -6  -2   2       28.02       42.76      2.77 o
  -5  -2   2     4517.94     4711.50     30.64 o
  -4  -2   2     4148.49     4664.82     32.60 o
  -3  -2   2      954.81      913.22     12.36 o
  -2  -2   2     1246.26     1352.03     18.07 o
  -1  -2   2     9925.02    11334.56     74.44 o
   0  -2   2     2186.37     2430.74     32.56 o
   1  -2   2    16560.16    19368.37    101.42 o
   2  -2   2       22.72       46.39     10.36 o
   3  -2   2     4284.08     4932.50     63.54 o
   4  -2   2     1328.54     1373.00     36.54 o
   5  -2   2       39.69       34.55      6.42 o
   6  -2   2        9.13        9.00      2.04 o
   7  -2   2     1360.38     1342.58     19.49 o
   8  -2   2     2182.12     2148.91     31.65 o
   9  -2   2     3419.21     3365.98     34.47 o
  10  -2   2      767.79      731.76     19.63 o
  11  -2   2       74.94       58.33      5.49 o
  12  -2   2      385.26      365.84     14.19 o
  13  -2   2      650.35      679.97     20.10 o
  14  -2   2      181.62      182.60     12.77 o
  15  -2   2       28.01       27.58      6.11 o
  16  -2   2        1.90       12.83      6.07 o
  17  -2   2       20.29       25.34     10.01 o
 -18  -1   2        8.67       11.47     14.85 o
 -17  -1   2       79.27       81.74     10.08 o
 -16  -1   2      272.47      277.06     16.73 o
 -15  -1   2      795.26      814.32     36.84 o
 -14  -1   2       16.68       21.66      6.67 o
 -13  -1   2      148.36      147.72     12.96 o
 -12  -1   2      442.49      432.19     19.77 o
 -11  -1   2       13.57       15.66      3.49 o
 -10  -1   2      346.19      348.92     11.97 o
  -9  -1   2       19.90       23.70      5.94 o
  -8  -1   2      404.06      409.22      9.30 o
  -7  -1   2     2544.99     2529.32     25.38 o
  -6  -1   2     2851.90     3179.75     43.58 o
  -5  -1   2       16.42       10.17      1.65 o
  -4  -1   2       57.03       51.57      3.72 o
  -3  -1   2      550.28      605.01     13.30 o
  -2  -1   2     3432.61     3776.28     54.20 o
  -1  -1   2     2239.16     2705.88     16.85 o
   1  -1   2    10174.07    11557.14     54.80 o
   2  -1   2     3334.79     3797.89     37.10 o
   3  -1   2      819.07      980.66     21.92 o
   4  -1   2      625.32      544.71     18.36 o
   5  -1   2     2674.12     2815.77     64.49 o
   6  -1   2       93.20      166.12      6.64 o
   7  -1   2     9088.16     9332.27     52.20 o
   8  -1   2        6.88        6.51      1.89 o
   9  -1   2       53.32       62.35      4.91 o
  10  -1   2      837.23      844.53     18.71 o
  11  -1   2       96.74       95.08      6.97 o
  12  -1   2      168.26      179.31     10.04 o
  13  -1   2       11.72       11.08      3.98 o
  14  -1   2        4.82        9.93      4.53 o
  15  -1   2       70.57       77.06      8.14 o
  16  -1   2      193.32      219.46     20.44 o
  17  -1   2       35.85       34.35      9.53 o
 -18   0   2      143.31      142.09     15.81 o
 -17   0   2       57.88       48.26     13.92 o
 -16   0   2       12.56       12.93      8.53 o
 -15   0   2      172.94      171.75     12.95 o
 -14   0   2      176.55      192.52     15.25 o
 -13   0   2      429.20      397.83     20.23 o
 -12   0   2      447.60      440.02     16.98 o
 -11   0   2     1944.51     1907.54     31.75 o
 -10   0   2      365.19      369.44     12.17 o
  -9   0   2       11.12        6.79      2.74 o
  -8   0   2     2426.79     2448.76     31.84 o
  -7   0   2      285.37      303.02      7.71 o
  -6   0   2     2363.70     2346.60     27.69 o
  -5   0   2     1941.55     1859.78     22.28 o
  -4   0   2     1248.24     1182.11     22.57 o
  -3   0   2        3.47        6.93      1.26 o
  -2   0   2     2968.82     3510.74     60.77 o
  -1   0   2    16955.19    19521.54     80.24 o
   1   0   2    20939.60    23376.66    141.75 o
   2   0   2     6015.96     7269.52     44.54 o
   3   0   2     5491.12     6058.24     56.35 o
   4   0   2        3.19        9.96      2.30 o
   5   0   2     4759.79     4702.15     64.07 o
   6   0   2      144.57      164.26      8.33 o
   7   0   2      552.85      547.27     11.12 o
   8   0   2     3460.49     3455.86     31.79 o
   9   0   2      158.62      128.92      6.76 o
  10   0   2      707.51      714.91     21.18 o
  11   0   2      796.86      797.62     19.41 o
  12   0   2      224.88      229.44     11.29 o
  13   0   2     1276.15     1277.92     27.47 o
  14   0   2      363.33      350.52     15.27 o
  15   0   2      259.03      267.56     16.07 o
  16   0   2        0.24        2.91      5.01 o
  17   0   2        0.72        5.61      7.28 o
 -18   1   2       29.80       23.93      7.69 o
 -17   1   2       20.67       23.30      7.24 o
 -16   1   2      329.35      331.89     21.79 o
 -15   1   2        9.54       18.38      6.31 o
 -14   1   2      226.52      245.99     17.22 o
 -13   1   2      169.91      188.14     12.20 o
 -12   1   2       13.73       17.23      4.84 o
 -11   1   2      260.33      241.40     10.54 o
 -10   1   2      914.92      878.10     18.73 o
  -9   1   2       61.71       69.06      5.25 o
  -8   1   2      494.85      450.64     11.67 o
  -7   1   2     1394.96     1393.13     22.97 o
  -6   1   2     1019.41      945.72     15.27 o
  -5   1   2       30.92       13.39      1.89 o
  -4   1   2      647.26      588.78     16.61 o
  -3   1   2       27.30       11.81      2.54 o
  -2   1   2    11364.44    12434.73     71.09 o
  -1   1   2     7885.12     8698.51     53.38 o
   0   1   2       29.22       20.76      2.92 o
   1   1   2     5939.06     7546.39     47.48 o
   2   1   2     3081.62     3495.46     32.32 o
   3   1   2      494.23      415.60     15.04 o
   4   1   2        4.80        7.95      2.04 o
   5   1   2      808.44      792.36     19.97 o
   6   1   2     6650.01     6786.96     45.32 o
   7   1   2      402.69      415.92      8.73 o
   8   1   2     3709.97     3685.71     30.51 o
   9   1   2      344.19      313.76      9.62 o
  10   1   2       10.37       15.31      2.79 o
  11   1   2      536.70      557.52     18.29 o
  12   1   2       25.72       28.33      6.63 o
  13   1   2      406.21      445.19     16.46 o
  14   1   2        1.49        6.94      4.32 o
  15   1   2       22.20       31.87      7.17 o
  16   1   2       29.08       35.45      7.09 o
  17   1   2       97.76       86.42     10.45 o
 -18   2   2      254.74      318.69     38.87 o
 -17   2   2        8.66       18.67      8.16 o
 -16   2   2      193.98      157.60     21.25 o
 -15   2   2      131.22      134.15     13.78 o
 -14   2   2      106.46      123.61     12.53 o
 -13   2   2       17.06       16.54      4.54 o
 -12   2   2      442.86      422.97     14.93 o
 -11   2   2      130.05      130.41      7.89 o
 -10   2   2      790.37      773.31     17.64 o
  -9   2   2     1990.15     1964.25     26.23 o
  -8   2   2      101.19       87.41      4.68 o
  -7   2   2      584.63      608.52     13.80 o
  -6   2   2        3.25        3.61      1.92 o
  -5   2   2     3820.51     4126.00     55.83 o
  -4   2   2     7987.16     8295.34    320.16 o
  -3   2   2     8453.75     9578.32    107.27 o
  -2   2   2    21748.68    24416.88    100.85 o
  -1   2   2     4376.22     5046.20     38.40 o
   0   2   2     4550.54     5473.79     66.29 o
   1   2   2      183.87      236.74     11.35 o
   2   2   2    48771.89    55116.75    195.22 o
   3   2   2     1459.45     1698.90     26.95 o
   4   2   2    10854.11    11562.19     87.12 o
   5   2   2     6368.97     6508.39     77.17 o
   6   2   2     3288.81     3161.94     27.64 o
   7   2   2     1585.31     1494.27     16.69 o
   8   2   2      599.60      588.32     12.91 o
   9   2   2     2756.19     2702.42     33.63 o
  10   2   2      261.21      239.06      8.32 o
  11   2   2     1271.79     1269.19     25.81 o
  12   2   2      208.60      202.54     14.15 o
  13   2   2       73.91       65.05      7.66 o
  14   2   2       13.03        4.13      4.96 o
  15   2   2        0.73        0.00      4.27 o
  16   2   2      133.03      117.29     11.46 o
  17   2   2        6.61       16.21      9.33 o
 -17   3   2       10.35       27.17      8.31 o
 -16   3   2       12.64        8.12      5.84 o
 -15   3   2        9.15        3.65      7.18 o
 -14   3   2       75.48       79.90     10.77 o
 -13   3   2      168.25      159.26     11.13 o
 -12   3   2      224.09      217.60     16.25 o
 -11   3   2     1551.02     1516.67     30.42 o
 -10   3   2      135.08      144.98      7.98 o
  -9   3   2       36.19       28.48      4.29 o
  -8   3   2     1709.34     1570.16     18.10 o
  -7   3   2     1002.78      923.80     21.29 o
  -6   3   2     1848.77     1921.43     20.99 o
  -5   3   2        3.91        9.97      5.68 o
  -4   3   2     3635.39     3698.47     62.61 o
  -3   3   2       63.57       68.96      8.12 o
  -2   3   2     5091.58     5553.08     62.93 o
  -1   3   2      230.89      299.68     14.13 o
   0   3   2      164.36      232.60     10.56 o
   1   3   2       14.10        9.76      2.78 o
   2   3   2     1397.29     1384.62     27.02 o
   3   3   2    33041.41    37880.63    148.68 o
   4   3   2      866.16      783.57     20.99 o
   5   3   2       24.31       43.16      5.49 o
   6   3   2      796.10      831.60     20.02 o
   7   3   2     1492.85     1423.44     19.40 o
   8   3   2     1160.21     1130.56     17.65 o
   9   3   2      385.35      381.86     11.02 o
  10   3   2      340.88      311.73      9.72 o
  11   3   2       19.78       14.52      4.28 o
  12   3   2     1129.31     1155.21     24.54 o
  13   3   2       69.02       81.05      8.48 o
  14   3   2       97.68       98.54      9.68 o
  15   3   2       46.14       40.52      9.57 o
  16   3   2       43.15       63.74     15.34 o
  17   3   2      217.22      209.97     18.09 o
 -17   4   2      121.74      124.90     18.29 o
 -16   4   2       12.42       14.59      6.66 o
 -15   4   2       10.91        1.10      6.40 o
 -14   4   2       97.35      102.31      9.93 o
 -13   4   2      322.55      298.96     15.34 o
 -12   4   2      427.63      394.73     16.53 o
 -11   4   2        1.09        4.54      3.51 o
 -10   4   2      138.64      128.38      7.65 o
  -9   4   2       79.78       90.05      5.38 o
  -8   4   2     1271.77     1164.13     17.42 o
  -7   4   2       40.58       39.06      2.92 o
  -6   4   2      153.94      155.22      5.89 o
  -5   4   2      734.01      686.74     19.58 o
  -4   4   2     5424.55     5710.75     68.33 o
  -3   4   2     6367.27     6580.67     77.36 o
  -2   4   2      794.49      842.70     24.46 o
  -1   4   2      364.13      477.57     15.36 o
   0   4   2      438.13      546.69     17.96 o
   1   4   2     4884.52     5018.94     53.44 o
   2   4   2       40.33       22.86      4.02 o
   3   4   2     1676.60     1559.37     30.85 o
   4   4   2     2162.51     2618.36     43.72 o
   5   4   2     1990.39     2104.56     34.48 o
   6   4   2     5376.59     5333.66     52.66 o
   7   4   2        8.40        7.73      2.59 o
   8   4   2      582.15      513.30     13.46 o
   9   4   2      121.35      120.37      6.46 o
  10   4   2     1177.15     1165.04     20.56 o
  11   4   2     1501.05     1448.70     24.68 o
  12   4   2       46.75       48.36      6.41 o
  13   4   2        3.66        0.00      3.73 o
  14   4   2       54.87       56.26     13.90 o
  15   4   2       36.71       23.99     11.37 o
  16   4   2       81.53       76.78     14.87 o
  17   4   2        1.59        0.00      8.92 o
 -17   5   2        2.20       18.47     22.83 o
 -16   5   2        9.22        4.86      7.16 o
 -15   5   2       27.71       30.80     10.41 o
 -14   5   2      132.93      131.77     12.90 o
 -13   5   2       26.03       35.43      7.40 o
 -12   5   2      239.81      229.99     12.77 o
 -11   5   2        6.95        4.51      2.83 o
 -10   5   2     1296.63     1257.05     32.59 o
  -9   5   2      270.44      240.85      8.72 o
  -8   5   2       32.98       21.47      3.08 o
  -7   5   2     1993.28     1872.49     23.37 o
  -6   5   2       57.02       72.36      4.57 o
  -5   5   2     9532.46     9797.36     56.69 o
  -4   5   2        0.12        3.87      1.91 o
  -3   5   2        0.02        7.68      4.40 o
  -2   5   2     1613.40     1917.95     40.69 o
  -1   5   2     2078.13     2216.46     44.10 o
   0   5   2      945.11     1035.59     27.20 o
   1   5   2      388.74      439.60     17.37 o
   2   5   2     3711.21     4042.64     52.14 o
   3   5   2      690.25      751.37     20.73 o
   4   5   2    11034.16    11774.46     72.57 o
   5   5   2     1548.70     1853.66     25.13 o
   6   5   2       72.80       68.08      7.03 o
   7   5   2       27.22       58.19      7.13 o
   8   5   2      615.44      629.13     20.39 o
   9   5   2     1409.91     1370.88     22.02 o
  10   5   2        0.81        0.96      2.82 o
  11   5   2        2.89        0.00      2.89 o
  12   5   2      199.16      184.53     10.83 o
  13   5   2      243.08      229.65     21.91 o
  14   5   2      161.48      163.60     15.04 o
  15   5   2        2.79        0.00      7.70 o
  16   5   2       14.43       16.53      7.72 o
  17   5   2        2.02        6.16     11.17 o
 -17   6   2       18.38        0.00      9.35 o
 -16   6   2       46.86       25.30     11.50 o
 -15   6   2       32.96       43.89      9.41 o
 -14   6   2       56.50       79.71     10.59 o
 -13   6   2        8.95       12.15      5.60 o
 -12   6   2      334.59      351.94     16.06 o
 -11   6   2       11.83       13.07      4.66 o
 -10   6   2       13.06       15.89      4.35 o
  -9   6   2     1285.64     1226.98     22.35 o
  -8   6   2      212.59      209.59      8.94 o
  -7   6   2     3213.82     3175.61     32.36 o
  -6   6   2       31.00       32.42      2.98 o
  -5   6   2       12.37        6.97      1.67 o
  -4   6   2      108.28       91.49      5.62 o
  -3   6   2      301.56      253.15      7.78 o
  -2   6   2     2369.47     2656.50     26.01 o
  -1   6   2     1540.37     1816.61     25.17 o
   0   6   2      254.62      212.98      8.51 o
   1   6   2       19.21       31.17      4.13 o
   2   6   2     3563.13     3651.58     27.68 o
   3   6   2       75.25       52.50      4.62 o
   4   6   2     1413.27     1295.77     53.83 o
   5   6   2      164.14      147.11      7.54 o
   6   6   2     2504.02     2447.83     50.02 o
   7   6   2     5507.81     5314.48     70.35 o
   8   6   2        0.15        2.09      2.69 o
   9   6   2      157.32      161.67      9.99 o
  10   6   2        4.37        7.58      3.63 o
  11   6   2        4.24        7.41      4.12 o
  12   6   2      136.44      126.61     10.63 o
  13   6   2       13.73       18.86      5.42 o
  14   6   2       16.76       10.55      5.07 o
  15   6   2       58.98       50.53     10.49 o
  16   6   2      263.96      266.02     24.56 o
 -16   7   2        2.53        8.17      8.46 o
 -15   7   2      196.85      162.35     23.41 o
 -14   7   2        3.59        3.28      5.44 o
 -13   7   2      126.40      113.20     12.07 o
 -12   7   2       97.70       89.49      8.78 o
 -11   7   2       38.23       30.22      5.26 o
 -10   7   2      153.60      146.94      9.93 o
  -9   7   2     1286.08     1190.66     22.85 o
  -8   7   2      469.80      457.97     13.53 o
  -7   7   2      545.04      534.10     13.87 o
  -6   7   2      375.32      404.43     11.41 o
  -5   7   2     1144.45     1193.67     29.74 o
  -4   7   2      231.78      211.23      7.76 o
  -3   7   2      167.21      189.49      9.88 o
  -2   7   2      609.96      584.96     10.49 o
  -1   7   2     1196.17     1099.18     14.32 o
   0   7   2     3681.39     3563.96     35.12 o
   1   7   2     1709.36     1800.45     18.08 o
   2   7   2      539.58      469.97      9.38 o
   3   7   2     1231.90     1246.53     18.31 o
   4   7   2      287.85      299.96     11.79 o
   5   7   2     1213.13     1143.49     26.96 o
   6   7   2     1267.71     1257.15     31.59 o
   7   7   2      302.66      312.84     20.00 o
   8   7   2      609.58      631.33     21.24 o
   9   7   2       10.15       14.40      4.91 o
  10   7   2      387.12      365.63     16.13 o
  11   7   2      122.99      122.56     10.27 o
  12   7   2       33.54       23.43      6.41 o
  13   7   2        0.69        5.15      4.97 o
  14   7   2      174.19      159.97     12.82 o
  15   7   2      284.38      310.99     20.89 o
  16   7   2       23.24       20.59     12.75 o
 -16   8   2       17.10       22.54      9.69 o
 -15   8   2       86.03       79.43     10.72 o
 -14   8   2        1.05        5.08      6.16 o
 -13   8   2      233.11      269.30     15.48 o
 -12   8   2      156.77      154.08     13.32 o
 -11   8   2      165.34      158.23     13.00 o
 -10   8   2      282.14      256.60     15.34 o
  -9   8   2      324.95      324.71     14.17 o
  -8   8   2     1645.06     1592.28     30.69 o
  -7   8   2     1112.38     1082.56     35.07 o
  -6   8   2      101.37       88.72      6.93 o
  -5   8   2       25.52       25.85      4.45 o
  -4   8   2        4.18        2.08      1.82 o
  -3   8   2     3305.34     3135.28     31.41 o
  -2   8   2     1034.72     1106.00     20.67 o
  -1   8   2     2021.57     2010.63     20.93 o
   0   8   2       37.45       24.29      2.29 o
   1   8   2       51.36       38.87      2.81 o
   2   8   2      967.15      951.69     18.11 o
   3   8   2      539.26      554.16     13.13 o
   4   8   2      434.90      434.83     13.15 o
   5   8   2      853.58      769.05     17.99 o
   6   8   2     1530.32     1521.09     31.09 o
   7   8   2      624.28      579.34     26.06 o
   8   8   2     3182.01     3184.15     66.58 o
   9   8   2      343.17      343.50     18.35 o
  10   8   2       22.08       16.64      5.09 o
  11   8   2        1.67        8.00      4.21 o
  12   8   2      145.91      151.27     11.75 o
  13   8   2        9.68       11.55      4.90 o
  14   8   2        4.21        5.43      5.44 o
  15   8   2      139.21      130.66     14.73 o
 -15   9   2       32.56       39.19     10.69 o
 -14   9   2      118.06      108.37     15.33 o
 -13   9   2        1.68        5.84      5.62 o
 -12   9   2       28.62       26.18      6.99 o
 -11   9   2       12.60       13.67      6.22 o
 -10   9   2       17.78        8.84      8.35 o
  -9   9   2      824.90      793.97     33.89 o
  -8   9   2      206.46      206.40     17.00 o
  -7   9   2      134.22      121.27     12.90 o
  -6   9   2      301.68      294.56     12.70 o
  -5   9   2      624.68      621.29     17.96 o
  -4   9   2       65.37       50.04      4.77 o
  -3   9   2       30.01       28.45      3.73 o
  -2   9   2       13.51       10.43      2.89 o
  -1   9   2      292.59      286.79     10.04 o
   0   9   2     2253.37     2293.87     24.01 o
   1   9   2     1050.00      994.20     16.77 o
   2   9   2      296.54      261.78      8.16 o
   3   9   2        8.98       18.77      2.87 o
   4   9   2       40.31       54.57      4.89 o
   5   9   2      475.65      470.72     12.46 o
   6   9   2     1406.30     1421.25     27.61 o
   7   9   2      227.46      221.30     17.14 o
   8   9   2      169.83      154.72     15.55 o
   9   9   2      253.27      237.21     28.00 o
  10   9   2       46.14       42.62     10.15 o
  11   9   2      154.33      146.96     13.86 o
  12   9   2       72.77       95.04     12.92 o
  13   9   2      115.11       98.39     12.10 o
  14   9   2      253.90      296.28     28.86 o
  15   9   2      574.61      547.12     76.38 o
 -15  10   2        2.46        1.51     11.62 o
 -14  10   2       48.62       57.54     15.78 o
 -13  10   2        6.48        0.13      7.82 o
 -12  10   2       97.78      111.93     16.27 o
 -11  10   2     1131.74     1209.55     46.09 o
 -10  10   2        1.44        4.19      7.09 o
  -9  10   2       28.50       32.66      9.21 o
  -8  10   2        2.47       11.96      6.92 o
  -7  10   2      142.26      143.21     12.02 o
  -6  10   2      637.83      599.52     19.14 o
  -5  10   2      403.91      380.07     16.11 o
  -4  10   2        1.38        7.60      3.02 o
  -3  10   2        8.42        8.53      2.56 o
  -2  10   2      484.93      453.57     13.51 o
  -1  10   2      168.73      179.51      9.61 o
   0  10   2     1631.81     1709.98     29.05 o
   1  10   2       12.40       12.28      2.80 o
   2  10   2       79.87       94.02      5.43 o
   3  10   2     1901.33     1804.77     24.72 o
   4  10   2      199.84      174.16      8.07 o
   5  10   2      742.58      704.49     16.12 o
   6  10   2       50.50       37.73      4.73 o
   7  10   2      120.27      110.61      8.83 o
   8  10   2      158.82      166.84     14.96 o
   9  10   2      207.79      240.96     29.39 o
  10  10   2      560.35      556.64     32.46 o
  11  10   2      145.05      142.16     40.58 o
  12  10   2      349.18      311.93     28.12 o
  13  10   2      216.16      198.39     20.53 o
  14  10   2       38.51       39.74     18.36 o
 -14  11   2       65.80       83.71     15.29 o
 -13  11   2      669.68      707.94     38.39 o
 -12  11   2        2.03        4.43      7.06 o
 -11  11   2       72.54       94.92     19.92 o
 -10  11   2      218.77      222.65     16.80 o
  -9  11   2       27.52       22.35      5.92 o
  -8  11   2      197.48      194.26     14.93 o
  -7  11   2        7.58        6.06      3.95 o
  -6  11   2        0.29        3.14      3.72 o
  -5  11   2       18.27       12.30      4.20 o
  -4  11   2      993.52      945.86     21.19 o
  -3  11   2      472.44      503.31     15.34 o
  -2  11   2      882.38      866.54     19.78 o
  -1  11   2      709.10      648.76     24.80 o
   0  11   2        0.90        6.50      4.18 o
   1  11   2     1032.34     1064.43     19.75 o
   2  11   2       16.35       13.97      3.30 o
   3  11   2      183.63      180.87      8.56 o
   4  11   2      315.60      339.75     11.69 o
   5  11   2      108.75       96.35      6.48 o
   6  11   2      459.96      466.85     15.87 o
   7  11   2       10.00        2.05      5.15 o
   8  11   2      405.63      416.48     21.14 o
   9  11   2        6.05       14.40      5.87 o
  10  11   2      577.20      538.30     26.10 o
  11  11   2      163.22      172.58     15.46 o
  12  11   2      277.52      263.72     23.68 o
  13  11   2      188.78      177.68     20.46 o
 -13  12   2        9.40       14.71      7.82 o
 -12  12   2       37.33       32.62      7.44 o
 -11  12   2       29.70       33.24      8.19 o
 -10  12   2      805.67      844.32     33.07 o
  -9  12   2      165.89      158.08     14.88 o
  -8  12   2       35.20       31.84     10.53 o
  -7  12   2        5.75        5.88      4.60 o
  -6  12   2      117.46      113.29     11.88 o
  -5  12   2      590.07      570.51     20.36 o
  -4  12   2        7.60       12.19      3.46 o
  -3  12   2      160.66      150.77      9.08 o
  -2  12   2        2.85        1.11      3.08 o
  -1  12   2       33.32       45.02      5.99 o
   0  12   2      441.25      398.70     18.99 o
   1  12   2       77.01       70.46      8.38 o
   2  12   2       21.90       16.79      3.60 o
   3  12   2      188.32      169.85      9.74 o
   4  12   2     2361.93     2389.99     35.55 o
   5  12   2       43.86       41.77      6.09 o
   6  12   2       91.22       89.66      8.55 o
   7  12   2        1.77        6.15      5.63 o
   8  12   2      106.61       94.89     13.68 o
   9  12   2      271.87      285.82     18.42 o
  10  12   2        0.46        7.64      8.05 o
  11  12   2      241.95      258.20     34.25 o
  12  12   2      299.99      275.30     35.77 o
 -12  13   2      526.09      557.20     43.30 o
 -11  13   2      280.86      273.79     20.00 o
 -10  13   2      179.81      194.02     16.76 o
  -9  13   2      323.33      332.93     24.70 o
  -8  13   2       45.80       54.53      9.10 o
  -7  13   2       72.22       58.30      7.79 o
  -6  13   2        1.19        4.61      4.20 o
  -5  13   2       35.78       25.44      6.25 o
  -4  13   2      974.23      934.33     30.74 o
  -3  13   2      537.42      557.69     20.09 o
  -2  13   2      290.87      310.41     15.01 o
  -1  13   2        1.68        3.01      5.33 o
   0  13   2        5.99        9.67      5.59 o
   1  13   2      392.20      402.27     17.38 o
   2  13   2     1234.17     1247.78     34.02 o
   3  13   2      143.90      142.16      9.51 o
   4  13   2      467.31      464.25     16.81 o
   5  13   2      153.81      150.18     12.86 o
   6  13   2      423.53      439.03     21.85 o
   7  13   2       43.36       40.98      9.89 o
   8  13   2      231.91      268.45     18.37 o
   9  13   2        0.22        7.21      7.45 o
  10  13   2       44.06       50.77     17.05 o
  11  13   2      266.05      261.58     34.87 o
 -11  14   2       12.43       18.64      9.50 o
 -10  14   2        1.63       10.55      7.19 o
  -9  14   2      321.76      328.47     22.03 o
  -8  14   2       97.31      106.90     12.73 o
  -7  14   2       48.92       43.81      9.60 o
  -6  14   2      238.20      251.78     13.90 o
  -5  14   2        8.29       11.81      4.67 o
  -4  14   2       12.99       15.61      6.11 o
  -3  14   2        5.88       17.43      5.33 o
  -2  14   2        0.67        0.00      4.89 o
  -1  14   2      352.16      335.99     19.99 o
   0  14   2      679.31      658.04     26.87 o
   1  14   2        2.33       10.31      5.58 o
   2  14   2      142.53      113.09     14.66 o
   3  14   2        9.53       10.02      7.03 o
   4  14   2        0.15        0.00      3.95 o
   5  14   2      292.11      292.01     16.16 o
   6  14   2       49.89       38.96      7.20 o
   7  14   2       59.65       63.86      9.93 o
   8  14   2       10.92       12.52      6.89 o
   9  14   2      401.95      417.45     29.30 o
  10  14   2       13.43        8.52     12.62 o
 -10  15   2      171.02      170.98     24.94 o
  -9  15   2       36.96       44.46      9.74 o
  -8  15   2       88.57       66.71     17.85 o
  -7  15   2      100.61      111.93     15.89 o
  -6  15   2      678.86      678.37     25.28 o
  -5  15   2       83.88       99.97     11.32 o
  -4  15   2       37.37       29.79      5.89 o
  -3  15   2      116.20      123.21     15.99 o
  -2  15   2      100.93      136.37     13.41 o
  -1  15   2      742.43      820.24     31.35 o
   0  15   2       71.24       82.90     10.61 o
   1  15   2       51.30       41.75     10.46 o
   2  15   2       32.10       33.01      9.62 o
   3  15   2       10.64       22.20      8.65 o
   4  15   2      465.40      475.21     24.42 o
   5  15   2       14.60       26.36      6.60 o
   6  15   2       18.05       18.02      7.35 o
   7  15   2       11.40       15.05      6.70 o
   8  15   2       31.25       44.06     11.62 o
   9  15   2        0.43        6.52      7.76 o
  -8  16   2      318.65      351.56     40.11 o
  -7  16   2      140.37      116.09     38.55 o
  -6  16   2       19.82       13.35      5.54 o
  -5  16   2       83.43       91.26     12.62 o
  -4  16   2       46.43       45.31      7.77 o
  -3  16   2      277.60      296.21     20.18 o
  -2  16   2        2.39        2.42      4.89 o
  -1  16   2      149.17      140.58     12.49 o
   0  16   2      284.68      306.07     24.77 o
   1  16   2      166.33      172.22     19.41 o
   2  16   2      155.62      192.90     20.13 o
   3  16   2       51.90       73.28     26.69 o
   4  16   2       79.69       79.97     11.78 o
   5  16   2        0.01        0.00      5.01 o
   6  16   2      441.90      419.52     29.75 o
   7  16   2        0.31        7.82      6.17 o
  -6  17   2       27.41       24.67      8.20 o
  -5  17   2       42.33       47.85      8.75 o
  -4  17   2       29.21       40.57     10.64 o
  -3  17   2        5.20        8.34      6.77 o
  -2  17   2      195.77      198.39     14.92 o
  -1  17   2       12.39        2.09      6.55 o
   0  17   2      264.10      279.47     20.47 o
   1  17   2        5.27       12.45      6.80 o
   2  17   2       20.76       15.21      7.10 o
   3  17   2       97.78       88.32     18.14 o
   4  17   2       17.45       18.86      8.17 o
   5  17   2       25.01       25.86      8.48 o
  -2  18   2        7.17        3.66     10.70 o
  -1  18   2        4.15       11.60      7.17 o
   0  18   2        3.36        4.31      8.03 o
   1  18   2      367.38      434.98     44.73 o
  -3 -18   3      171.62      193.59     17.20 o
  -2 -18   3       55.62       51.93     11.92 o
  -1 -18   3       79.04       85.99     12.83 o
   0 -18   3       99.86      107.30     13.47 o
   1 -18   3      339.66      347.84     20.63 o
   2 -18   3       68.88       91.14     16.15 o
   3 -18   3       63.97       79.00     14.59 o
   4 -18   3       20.64        8.21     13.43 o
  -6 -17   3      105.31      132.50     31.32 o
  -5 -17   3      135.30      120.71     12.03 o
  -4 -17   3       26.18       24.67      7.04 o
  -3 -17   3       41.55       40.42     14.96 o
  -2 -17   3       47.96       53.33     10.36 o
  -1 -17   3      103.58      125.68     13.62 o
   0 -17   3       45.06       59.20      8.77 o
   1 -17   3       32.95       55.96      8.37 o
   2 -17   3      305.51      326.11     18.75 o
   3 -17   3       73.59       75.34     11.72 o
   4 -17   3      112.64      126.69     17.49 o
   5 -17   3        9.29       12.39      6.17 o
   6 -17   3      133.74      130.51     14.39 o
   7 -17   3       16.39       15.56      7.32 o
  -8 -16   3        2.60        0.92      8.27 o
  -7 -16   3      507.76      520.12     42.25 o
  -6 -16   3       27.66       23.52     12.63 o
  -5 -16   3        9.56        0.00      4.96 o
  -4 -16   3       57.58       72.05      8.13 o
  -3 -16   3       11.97       12.63      5.48 o
  -2 -16   3      371.89      371.94     21.99 o
  -1 -16   3        0.92        2.93      5.41 o
   0 -16   3       29.42       38.27      7.10 o
   1 -16   3        9.05       11.43      8.09 o
   2 -16   3      221.12      216.74     14.78 o
   3 -16   3      711.14      676.78     30.11 o
   4 -16   3        1.00        0.00      5.30 o
   5 -16   3        1.62        0.00      6.68 o
   6 -16   3        1.36        0.00      5.68 o
   7 -16   3       48.12       44.24     12.35 o
   8 -16   3       36.33       35.52     10.69 o
   9 -16   3        8.39        9.80      8.15 o
 -10 -15   3       27.32       23.74      8.30 o
  -9 -15   3      149.97      124.73     16.58 o
  -8 -15   3       44.49       32.21      9.92 o
  -7 -15   3       52.79       59.04     12.73 o
  -6 -15   3      501.96      516.49     25.58 o
  -5 -15   3        4.96        4.67      4.02 o
  -4 -15   3      646.06      681.27     22.00 o
  -3 -15   3       42.06       43.94      6.20 o
  -2 -15   3       97.97       95.99      9.65 o
  -1 -15   3        7.59       10.09      5.77 o
   0 -15   3       75.46       67.01      8.46 o
   1 -15   3      279.37      323.19     17.50 o
   2 -15   3       28.76       33.90      9.11 o
   3 -15   3        0.59        0.00      5.06 o
   4 -15   3       11.05        6.60      5.72 o
   5 -15   3      137.56      137.12     11.57 o
   6 -15   3        0.69        1.99      6.45 o
   7 -15   3        6.45        7.53      7.73 o
   8 -15   3        5.03        4.83     12.22 o
   9 -15   3      124.15       95.13     16.24 o
  10 -15   3      145.89      126.50     18.44 o
  11 -15   3       40.21       33.90     14.15 o
 -11 -14   3      110.71      112.91     15.93 o
 -10 -14   3       79.07       82.90     14.74 o
  -9 -14   3      191.79      145.28     17.94 o
  -8 -14   3      168.91      173.02     39.37 o
  -7 -14   3      158.83      174.00     18.62 o
  -6 -14   3      595.42      619.91     27.04 o
  -5 -14   3      327.67      329.73     14.92 o
  -4 -14   3       83.06       84.12      7.81 o
  -3 -14   3       61.07       55.60      6.43 o
  -2 -14   3       33.38       38.56      5.24 o
  -1 -14   3     1416.49     1499.59     30.53 o
   0 -14   3      332.71      331.69     21.14 o
   1 -14   3       16.90       22.22      5.43 o
   2 -14   3       22.71       23.77      4.90 o
   3 -14   3      317.92      352.21     16.90 o
   4 -14   3      135.91      147.42     11.54 o
   5 -14   3      422.29      409.14     18.73 o
   6 -14   3      111.15      100.39     12.53 o
   7 -14   3      384.11      368.91     37.43 o
   8 -14   3      185.81      213.77     21.47 o
   9 -14   3       11.45       12.81      7.99 o
  10 -14   3        4.89        6.30      6.34 o
  11 -14   3       17.19        1.51      6.78 o
  12 -14   3      206.17      186.16     18.58 o
 -12 -13   3      167.62      187.25     17.27 o
 -11 -13   3        0.52        2.66      9.61 o
 -10 -13   3      213.30      217.57     21.23 o
  -9 -13   3      125.78      137.41     16.68 o
  -8 -13   3      436.02      430.62     36.29 o
  -7 -13   3      439.85      422.70     44.17 o
  -6 -13   3      300.74      303.78     18.19 o
  -5 -13   3      720.89      734.73     19.91 o
  -4 -13   3      148.36      144.89      8.82 o
  -3 -13   3      607.28      628.05     18.95 o
  -2 -13   3      362.71      337.11     12.89 o
  -1 -13   3       73.54       64.26      6.11 o
   0 -13   3      113.71      116.21      9.76 o
   1 -13   3        4.09        7.07      4.10 o
   2 -13   3      223.49      199.91     10.86 o
   3 -13   3        0.48       20.66      5.50 o
   4 -13   3      501.92      499.85     19.36 o
   5 -13   3       34.82       30.91      6.08 o
   6 -13   3      402.52      407.47     18.00 o
   7 -13   3       65.33       56.44     11.00 o
   8 -13   3       17.76       15.10      5.96 o
   9 -13   3      259.96      267.14     18.73 o
  10 -13   3       33.00       23.65      7.25 o
  11 -13   3      128.80      158.90     15.53 o
  12 -13   3       48.05       36.49      9.02 o
  13 -13   3        5.79        1.51      6.18 o
 -13 -12   3       30.36       29.55      8.50 o
 -12 -12   3       27.23       14.50      6.80 o
 -11 -12   3      402.72      394.86     28.12 o
 -10 -12   3        1.68        0.00      6.44 o
  -9 -12   3      284.84      267.31     22.44 o
  -8 -12   3       23.90       11.20     17.22 o
  -7 -12   3      272.06      233.96     16.24 o
  -6 -12   3      474.18      487.57     16.72 o
  -5 -12   3       40.41       39.89      4.51 o
  -4 -12   3      432.13      449.08     13.97 o
  -3 -12   3       61.97       63.88      5.48 o
  -2 -12   3      398.65      405.78     12.21 o
  -1 -12   3       49.62       53.31      5.40 o
   0 -12   3       60.58       78.75      6.05 o
   1 -12   3      432.71      422.09     14.48 o
   2 -12   3     1032.11     1013.22     22.57 o
   3 -12   3      364.05      356.85     13.83 o
   4 -12   3     1318.82     1402.42     30.51 o
   5 -12   3       22.91       13.93      4.13 o
   6 -12   3      234.49      237.04     12.01 o
   7 -12   3      756.04      777.15     34.76 o
   8 -12   3       13.95       17.71      6.98 o
   9 -12   3      428.42      416.24     22.76 o
  10 -12   3      151.47      131.46     13.41 o
  11 -12   3      138.46      157.38     18.35 o
  12 -12   3      284.52      276.65     24.13 o
  13 -12   3      109.13      125.14     17.63 o
  14 -12   3       12.67        0.11      7.71 o
 -14 -11   3        0.79        4.41      5.47 o
 -13 -11   3       14.93        0.00      7.55 o
 -12 -11   3        8.69        6.30      7.46 o
 -11 -11   3       40.12       55.63      9.79 o
 -10 -11   3       49.98       38.79      7.41 o
  -9 -11   3       98.94       83.95     12.49 o
  -8 -11   3      919.66      952.50     31.16 o
  -7 -11   3      296.67      303.48     17.43 o
  -6 -11   3      234.46      193.75     10.13 o
  -5 -11   3        3.59        1.99      2.61 o
  -4 -11   3      262.95      228.92      9.60 o
  -3 -11   3     1205.76     1199.60     21.47 o
  -2 -11   3      378.02      359.20     11.63 o
  -1 -11   3       66.14       68.88      6.09 o
   0 -11   3       12.62       10.96      2.70 o
   1 -11   3      231.70      249.46      9.56 o
   2 -11   3       85.18       83.21      6.64 o
   3 -11   3       34.01       29.15      5.50 o
   4 -11   3      212.37      194.07      9.02 o
   5 -11   3      754.00      772.08     19.66 o
   6 -11   3       78.91       77.24      6.72 o
   7 -11   3      253.99      248.28     15.84 o
   8 -11   3       15.52       22.87      7.73 o
   9 -11   3       35.29       38.83      9.71 o
  10 -11   3      316.25      322.39     34.01 o
  11 -11   3        6.56       14.01      8.13 o
  12 -11   3       36.63       54.64     11.80 o
  13 -11   3        8.12        0.00      6.62 o
  14 -11   3       37.80       28.52     10.51 o
 -15 -10   3      180.82      134.76     24.20 o
 -14 -10   3       61.98       54.60      9.42 o
 -13 -10   3        3.03        0.00      7.23 o
 -12 -10   3       57.67       48.15     11.59 o
 -11 -10   3       96.08       57.55      9.22 o
 -10 -10   3       59.83       57.91     10.13 o
  -9 -10   3       12.87       19.39      6.29 o
  -8 -10   3      291.67      259.04     20.62 o
  -7 -10   3       12.87       13.87      5.98 o
  -6 -10   3      392.51      388.93     13.29 o
  -5 -10   3     2214.13     2086.56     25.08 o
  -4 -10   3        3.12        3.89      4.19 o
  -3 -10   3      137.88      123.26      6.66 o
  -2 -10   3       18.14       37.98      4.03 o
  -1 -10   3      768.88      805.13     16.05 o
   0 -10   3      181.27      196.97      8.03 o
   1 -10   3      104.69       98.57      5.96 o
   2 -10   3      540.20      487.61     13.87 o
   3 -10   3     2644.38     2580.86     32.18 o
   4 -10   3      227.17      217.77      8.94 o
   5 -10   3      704.35      669.73     21.56 o
   6 -10   3        1.82        1.19      2.91 o
   7 -10   3       38.89       54.18     17.76 o
   8 -10   3     1715.90     1758.92     39.33 o
   9 -10   3       25.01       22.37     11.69 o
  10 -10   3      805.88      752.55     27.68 o
  11 -10   3       22.03       33.56      7.38 o
  12 -10   3        2.33        5.65      5.60 o
  13 -10   3      215.73      207.95     16.52 o
  14 -10   3       40.52       37.75     11.34 o
  15 -10   3      164.85      195.00     31.36 o
 -15  -9   3        0.23        0.00      8.55 o
 -14  -9   3       28.35        9.52      7.32 o
 -13  -9   3      283.11      284.89     17.49 o
 -12  -9   3      276.84      259.77     15.90 o
 -11  -9   3      390.40      414.65     33.77 o
 -10  -9   3      559.70      571.31     21.11 o
  -9  -9   3      486.12      504.17     21.57 o
  -8  -9   3        2.50        0.32      3.71 o
  -7  -9   3     1664.43     1603.74     27.04 o
  -6  -9   3      110.19      114.97      8.71 o
  -5  -9   3      312.98      274.68     10.24 o
  -4  -9   3        7.21        5.06      2.55 o
  -3  -9   3       17.65       25.26      2.93 o
  -2  -9   3      164.76      149.46      6.10 o
  -1  -9   3      615.71      620.04     11.85 o
   0  -9   3      197.99      180.43      6.50 o
   1  -9   3     1701.46     1727.19     24.23 o
   2  -9   3      173.08      161.11      8.58 o
   3  -9   3       39.57       31.42      4.23 o
   4  -9   3       84.81       79.35      4.64 o
   5  -9   3      173.29      162.79      7.94 o
   6  -9   3     1590.55     1532.33     24.57 o
   7  -9   3      478.37      455.69     18.49 o
   8  -9   3      249.99      248.17     14.31 o
   9  -9   3      136.07      124.70     10.60 o
  10  -9   3      687.69      634.28     21.07 o
  11  -9   3      125.04      117.68      9.72 o
  12  -9   3      357.48      362.36     17.33 o
  13  -9   3        9.79       11.62      5.55 o
  14  -9   3      146.54      150.97     18.09 o
  15  -9   3      400.58      412.36     29.93 o
  16  -9   3       34.22       41.98     11.80 o
 -16  -8   3        4.45       12.08     18.69 o
 -15  -8   3        1.26       16.00     10.03 o
 -14  -8   3      395.39      377.94     20.09 o
 -13  -8   3      286.93      300.50     17.34 o
 -12  -8   3       90.12       92.68      9.78 o
 -11  -8   3      158.80      170.36     10.96 o
 -10  -8   3        5.48        6.51      3.99 o
  -9  -8   3      688.71      647.83     27.34 o
  -8  -8   3      333.17      317.80     15.71 o
  -7  -8   3      112.75      128.89      9.87 o
  -6  -8   3       11.50       16.67      4.15 o
  -5  -8   3     1030.26     1011.16     21.16 o
  -4  -8   3     1348.95     1363.50     18.64 o
  -3  -8   3     1151.52     1118.15     16.68 o
  -2  -8   3        9.12       24.00      2.54 o
  -1  -8   3      968.05      896.48     14.72 o
   0  -8   3     3750.99     3684.94     26.71 o
   1  -8   3       17.17       19.51      2.24 o
   2  -8   3      157.86      143.26      5.76 o
   3  -8   3      533.13      530.90     10.76 o
   4  -8   3     2086.60     2079.15     31.04 o
   5  -8   3     2465.62     2382.35     28.08 o
   6  -8   3      109.88      108.08      7.12 o
   7  -8   3        2.69        7.79      2.98 o
   8  -8   3       27.62       22.77      4.70 o
   9  -8   3     1739.07     1678.86     31.34 o
  10  -8   3      669.30      660.71     22.16 o
  11  -8   3       13.47       10.64      4.26 o
  12  -8   3       64.02       54.64      7.04 o
  13  -8   3       38.99       33.77      5.67 o
  14  -8   3      350.66      294.59     34.44 o
  15  -8   3        0.72       12.33      8.15 o
  16  -8   3        4.06        0.00     10.50 o
 -16  -7   3       14.52       14.83     12.02 o
 -15  -7   3       92.38       70.17     14.05 o
 -14  -7   3       12.88       12.54      6.16 o
 -13  -7   3      319.57      316.39     17.37 o
 -12  -7   3      171.46      202.15     11.83 o
 -11  -7   3     1789.50     1786.34     32.95 o
 -10  -7   3       90.78       93.22      8.32 o
  -9  -7   3       53.74       55.05      6.53 o
  -8  -7   3     1022.18      982.61     26.35 o
  -7  -7   3       14.68       12.93      3.88 o
  -6  -7   3     1546.01     1444.57     28.94 o
  -5  -7   3       49.55       60.76      5.00 o
  -4  -7   3        6.93        6.45      1.90 o
  -3  -7   3      263.15      244.68      7.33 o
  -2  -7   3      281.43      267.53      6.96 o
  -1  -7   3       89.23      107.55      4.23 o
   0  -7   3      375.92      399.31      8.54 o
   1  -7   3      492.97      450.10     10.06 o
   2  -7   3       52.61       62.13      7.62 o
   3  -7   3     3353.50     3520.33     27.42 o
   4  -7   3        9.61        4.89      1.61 o
   5  -7   3      448.75      454.39     13.49 o
   6  -7   3      291.23      237.93      8.65 o
   7  -7   3      875.40      906.02     20.21 o
   8  -7   3      794.85      729.36     19.05 o
   9  -7   3        1.70        2.61      3.08 o
  10  -7   3       21.24       22.29      4.43 o
  11  -7   3       16.24       19.01      6.04 o
  12  -7   3      542.05      515.42     17.48 o
  13  -7   3       32.54       36.34      7.69 o
  14  -7   3      254.81      281.69     41.50 o
  15  -7   3      262.42      295.77     25.39 o
  16  -7   3        7.46        7.41      7.22 o
 -16  -6   3       48.86       60.87     19.65 o
 -15  -6   3       42.31       33.12      8.04 o
 -14  -6   3       49.10       53.93      9.62 o
 -13  -6   3      111.31      119.40     10.97 o
 -12  -6   3      283.43      291.78     13.72 o
 -11  -6   3       14.22       16.22      4.53 o
 -10  -6   3      113.60      112.78     10.62 o
  -9  -6   3      247.81      270.10     12.54 o
  -8  -6   3     1129.06     1156.87     27.34 o
  -7  -6   3        1.13        9.10      3.57 o
  -6  -6   3       29.01       34.17      4.54 o
  -5  -6   3      195.03      188.75      9.75 o
  -4  -6   3     1911.27     2101.43     26.06 o
  -3  -6   3     2630.51     2823.41     28.14 o
  -2  -6   3      845.42      939.50     13.33 o
  -1  -6   3     2729.18     2840.47     45.38 o
   0  -6   3     2222.98     2405.84     30.76 o
   1  -6   3     2003.95     1847.94    103.63 o
   2  -6   3      194.89      221.07     10.75 o
   3  -6   3        4.00        6.44      2.16 o
   4  -6   3     2393.83     2214.63     28.71 o
   5  -6   3     1504.67     1449.11     17.34 o
   6  -6   3     2669.92     2692.31     30.71 o
   7  -6   3      171.38      143.85     10.47 o
   8  -6   3        4.94        1.43      3.64 o
   9  -6   3       74.02       66.74      9.70 o
  10  -6   3     1283.39     1217.87     31.49 o
  11  -6   3      295.02      286.52     13.58 o
  12  -6   3       22.71       16.74      8.98 o
  13  -6   3      250.97      250.58     28.49 o
  14  -6   3       53.91       55.31      9.15 o
  15  -6   3      210.21      235.76     22.49 o
  16  -6   3       10.35       18.68     10.55 o
  17  -6   3        0.14        0.00      7.42 o
 -17  -5   3       28.06       28.90      8.26 o
 -16  -5   3       29.03       11.61     19.17 o
 -15  -5   3       10.91       12.38      8.57 o
 -14  -5   3       90.16       86.98     11.31 o
 -13  -5   3       57.18       64.80      9.83 o
 -12  -5   3      302.95      305.22     15.50 o
 -11  -5   3      800.92      870.05     21.45 o
 -10  -5   3     1928.85     1882.16     29.97 o
  -9  -5   3      497.47      550.72     15.48 o
  -8  -5   3      456.17      363.00     13.10 o
  -7  -5   3      461.56      448.68     13.17 o
  -6  -5   3      719.95      658.96     17.65 o
  -5  -5   3      578.53      607.72     13.15 o
  -4  -5   3       45.96       86.69      5.95 o
  -3  -5   3      896.47      838.55     18.73 o
  -2  -5   3      222.06      212.42      9.22 o
  -1  -5   3      251.98      357.78     10.23 o
   0  -5   3     1610.14     1765.84     23.96 o
   1  -5   3     2140.53     2402.62     98.28 o
   2  -5   3     1638.80     1412.03     43.92 o
   3  -5   3     1136.05     1351.54     43.04 o
   4  -5   3     3778.58     3494.79     52.82 o
   5  -5   3      118.60      161.03      7.29 o
   6  -5   3      401.13      466.62     12.49 o
   7  -5   3      541.11      505.88     13.96 o
   8  -5   3      119.14       83.78      6.16 o
   9  -5   3      593.33      554.72     16.29 o
  10  -5   3      235.97      205.90     10.67 o
  11  -5   3      335.19      304.53     13.86 o
  12  -5   3        0.58        1.18      4.91 o
  13  -5   3      429.49      440.69     21.99 o
  14  -5   3       40.62       29.49      7.83 o
  15  -5   3        7.33        4.44     12.77 o
  16  -5   3      426.51      451.38     31.95 o
  17  -5   3        9.82        8.46     20.11 o
 -17  -4   3        1.73        0.00      6.05 o
 -16  -4   3        4.65       18.48      7.59 o
 -15  -4   3        8.56       37.41     11.28 o
 -14  -4   3      123.96      144.36     14.20 o
 -13  -4   3      459.83      423.91     21.96 o
 -12  -4   3      142.57      139.84     12.08 o
 -11  -4   3      322.84      314.73     12.65 o
 -10  -4   3        1.67        9.98      2.91 o
  -9  -4   3      761.80      746.82     15.48 o
  -8  -4   3      213.92      196.10      8.06 o
  -7  -4   3       47.19       40.24      3.20 o
  -6  -4   3       34.09       28.11      4.14 o
  -5  -4   3       33.47       83.60      4.28 o
  -4  -4   3     2272.93     2510.02     30.44 o
  -3  -4   3      171.14       99.06      5.83 o
  -2  -4   3     1663.13     1972.02     39.89 o
  -1  -4   3       13.57       14.00      1.89 o
   0  -4   3     5700.27     6336.98     74.17 o
   1  -4   3      120.90      166.04     12.79 o
   2  -4   3    15262.91    16459.38    130.96 o
   3  -4   3      115.27       96.67     10.70 o
   4  -4   3        2.83       19.51      6.37 o
   5  -4   3     4343.05     4436.12     41.84 o
   6  -4   3      358.05      335.01      8.96 o
   7  -4   3     1239.18     1214.60     17.66 o
   8  -4   3      139.60      136.01      6.70 o
   9  -4   3      441.83      440.75     12.66 o
  10  -4   3      256.91      260.76      9.63 o
  11  -4   3      901.54      899.55     23.88 o
  12  -4   3      779.05      750.51     23.38 o
  13  -4   3       41.43       37.64      6.47 o
  14  -4   3      552.40      526.83     30.34 o
  15  -4   3        2.49       14.00      6.94 o
  16  -4   3      122.98      143.46     14.48 o
  17  -4   3        0.33        0.00      9.20 o
 -17  -3   3        0.20        4.55      6.08 o
 -16  -3   3       22.48       40.13     25.97 o
 -15  -3   3      446.09      471.89     24.17 o
 -14  -3   3        1.73       21.93      6.30 o
 -13  -3   3      457.13      451.34     18.97 o
 -12  -3   3       10.03        9.76      5.69 o
 -11  -3   3     1026.79      996.00     31.21 o
 -10  -3   3      862.39      844.83     18.39 o
  -9  -3   3      129.32      116.95      6.07 o
  -8  -3   3     1284.31     1280.21     18.84 o
  -7  -3   3      431.45      491.69     11.47 o
  -6  -3   3      332.50      329.85     11.83 o
  -5  -3   3     1164.57     1258.91     18.10 o
  -4  -3   3     3314.88     3815.45     43.87 o
  -3  -3   3      161.17      272.02      7.60 o
  -2  -3   3     2204.33     2269.27     24.89 o
  -1  -3   3     2505.40     2516.14     24.03 o
   0  -3   3     3643.33     3966.76     51.31 o
   1  -3   3       42.91       76.11      8.67 o
   2  -3   3       76.26       85.36     11.61 o
   3  -3   3     3692.37     3647.62     59.56 o
   4  -3   3        9.74       57.72      8.37 o
   5  -3   3     4397.29     4300.72     75.15 o
   6  -3   3       68.73       73.56      4.93 o
   7  -3   3       12.36       16.00      2.04 o
   8  -3   3     2781.36     2785.34     25.03 o
   9  -3   3        3.25        8.26      2.07 o
  10  -3   3        7.67        4.02      2.18 o
  11  -3   3        2.27        0.16      2.65 o
  12  -3   3      337.43      359.84     21.80 o
  13  -3   3      429.61      462.60     19.04 o
  14  -3   3      683.22      668.68     24.01 o
  15  -3   3       10.17        3.92      4.80 o
  16  -3   3      120.24      150.86     14.79 o
  17  -3   3      217.78      247.96     19.56 o
 -17  -2   3      164.32      180.16     14.19 o
 -16  -2   3        2.24        0.31      8.17 o
 -15  -2   3       51.78       41.63      9.31 o
 -14  -2   3       37.67       40.81     10.64 o
 -13  -2   3      109.57      115.59     11.83 o
 -12  -2   3      535.73      529.82     19.32 o
 -11  -2   3        1.93        3.83      3.49 o
 -10  -2   3        3.15        3.49      3.66 o
  -9  -2   3      190.13      210.31      7.80 o
  -8  -2   3     2345.13     2357.86     30.30 o
  -7  -2   3     2101.46     2131.93     28.87 o
  -6  -2   3       98.48      109.94      5.44 o
  -5  -2   3       11.23       18.74      2.82 o
  -4  -2   3       83.49       55.43      9.74 o
  -3  -2   3      445.24      421.10      8.06 o
  -2  -2   3     7552.46     8256.92     59.07 o
  -1  -2   3     3771.62     4188.01     50.42 o
   0  -2   3      666.89      833.71     12.61 o
   1  -2   3      305.74      354.01     11.64 o
   2  -2   3     5558.22     6234.33     54.77 o
   3  -2   3     2069.24     2213.85     35.71 o
   4  -2   3     3368.14     3710.11     98.09 o
   5  -2   3     2704.55     2811.65     53.45 o
   6  -2   3     3954.47     3907.60     44.84 o
   7  -2   3      278.40      289.05      9.29 o
   8  -2   3      780.07      700.23     12.79 o
   9  -2   3       94.06      107.06      5.70 o
  10  -2   3       78.98       69.32      5.71 o
  11  -2   3      299.48      305.52     15.16 o
  12  -2   3     1709.77     1721.02     38.81 o
  13  -2   3       42.40       43.47      5.74 o
  14  -2   3        1.03        6.43      4.56 o
  15  -2   3      365.98      379.23     19.11 o
  16  -2   3      220.58      248.34     17.39 o
  17  -2   3      160.00      185.10     50.99 o
 -18  -1   3       15.90       15.52     13.83 o
 -17  -1   3        0.03        2.06      7.44 o
 -16  -1   3        3.39       17.87      5.57 o
 -15  -1   3        6.83       21.42      7.13 o
 -14  -1   3      810.61      843.44     30.88 o
 -13  -1   3        1.68        8.98      5.72 o
 -12  -1   3        4.42        7.66      4.02 o
 -11  -1   3       96.93      101.41      8.93 o
 -10  -1   3      310.53      299.34     12.63 o
  -9  -1   3     1772.13     1818.36     28.78 o
  -8  -1   3        0.79        0.00      1.95 o
  -7  -1   3      400.04      375.69      9.01 o
  -6  -1   3     5748.73     6502.49     60.04 o
  -5  -1   3     2000.78     2050.35     43.69 o
  -4  -1   3     1329.32     1490.20     26.83 o
  -3  -1   3      167.25      164.58      6.27 o
  -2  -1   3     8395.34     9673.96     67.82 o
  -1  -1   3     7407.46     8893.83     35.25 o
   0  -1   3     3764.72     5076.66     41.10 o
   1  -1   3     1371.73     1678.95     20.44 o
   2  -1   3      132.23      139.83      6.52 o
   3  -1   3     1150.68     1201.62     25.67 o
   4  -1   3     1034.76     1057.22     23.28 o
   5  -1   3     1736.03     1532.18     30.80 o
   6  -1   3     6152.24     6595.49     40.14 o
   7  -1   3        5.67       10.51      2.11 o
   8  -1   3      341.43      344.47     11.72 o
   9  -1   3     3856.75     3945.27     53.30 o
  10  -1   3        0.87        0.88      2.11 o
  11  -1   3      337.13      312.98     12.29 o
  12  -1   3     1542.59     1519.78     28.57 o
  13  -1   3      218.54      236.56     12.22 o
  14  -1   3     1442.19     1531.64     31.89 o
  15  -1   3       73.57       92.66      9.09 o
  16  -1   3       45.16       82.74     11.14 o
  17  -1   3       14.30        6.50      6.13 o
 -18   0   3       29.38       21.20      9.80 o
 -17   0   3        0.56        0.00      9.84 o
 -16   0   3      223.01      242.18     18.74 o
 -15   0   3       95.53       97.62     15.42 o
 -14   0   3       42.44       46.00      7.97 o
 -13   0   3      611.60      642.47     25.48 o
 -12   0   3      282.98      268.50     13.52 o
 -11   0   3     1032.19     1011.39     21.39 o
 -10   0   3      548.61      533.26     16.18 o
  -9   0   3       49.71       37.73      6.91 o
  -8   0   3      227.91      190.91      7.76 o
  -7   0   3     3291.62     3212.78     30.49 o
  -6   0   3     6952.91     7352.57    107.57 o
  -5   0   3      112.22      112.44      5.26 o
  -4   0   3     5403.61     5673.98     73.56 o
  -3   0   3       93.77      101.07      6.26 o
  -2   0   3     6905.97     8083.38     70.80 o
  -1   0   3    17314.60    19095.10     88.28 o
   0   0   3        4.54       14.97      3.85 o
   1   0   3     2743.59     3016.20     24.85 o
   2   0   3       90.94       90.48      5.31 o
   3   0   3     4175.46     4463.06     42.86 o
   4   0   3       87.51      117.17      6.99 o
   5   0   3       16.66       25.76      5.15 o
   6   0   3       69.93       48.68      4.43 o
   7   0   3     3749.59     3918.64     27.23 o
   8   0   3     2455.58     2458.58     27.19 o
   9   0   3       35.77       33.25      3.60 o
  10   0   3      485.29      477.92     16.17 o
  11   0   3      260.46      255.24     11.19 o
  12   0   3      266.73      284.98     12.63 o
  13   0   3       17.28       21.67      5.02 o
  14   0   3      120.79      126.44      9.47 o
  15   0   3       53.98       58.01      8.34 o
  16   0   3      247.59      225.47     15.52 o
  17   0   3       88.85       97.69     10.73 o
 -18   1   3       63.66       68.59     15.06 o
 -17   1   3       46.77       27.96     10.09 o
 -16   1   3        0.19        6.15      6.62 o
 -15   1   3      373.39      362.63     21.28 o
 -14   1   3        8.28        4.55      4.59 o
 -13   1   3      817.18      808.63     24.27 o
 -12   1   3      230.09      215.64     10.76 o
 -11   1   3       52.28       46.76      5.20 o
 -10   1   3       99.26      103.01      6.56 o
  -9   1   3      935.12      919.47     17.91 o
  -8   1   3      953.79      925.00     18.50 o
  -7   1   3      190.11      202.66      9.55 o
  -6   1   3     1729.40     1847.99     29.89 o
  -5   1   3      252.92      250.04     10.48 o
  -4   1   3    10127.90    10770.47     82.12 o
  -3   1   3        3.07        6.81      1.91 o
  -2   1   3     1361.61     1685.72     24.86 o
  -1   1   3    20393.49    24162.36    131.80 o
   0   1   3      105.72       80.13      6.71 o
   1   1   3    32623.20    36052.28    523.37 o
   2   1   3    18642.29    21267.40     85.85 o
   3   1   3     2323.72     2742.44     34.49 o
   4   1   3      476.35      516.95     13.35 o
   5   1   3     2275.08     2476.07     51.79 o
   6   1   3     2709.93     3026.01     30.63 o
   7   1   3      568.08      652.69     11.01 o
   8   1   3       87.55       89.27      5.49 o
   9   1   3      289.02      271.90      9.03 o
  10   1   3     1180.80     1150.35     21.52 o
  11   1   3      614.57      578.91     14.89 o
  12   1   3      513.31      511.22     19.44 o
  13   1   3      695.34      687.47     20.41 o
  14   1   3       28.89       26.22      6.13 o
  15   1   3      524.34      566.77     22.77 o
  16   1   3        5.84       14.82      5.78 o
  17   1   3        8.03        8.90      5.77 o
 -17   2   3      244.42      242.38     19.06 o
 -16   2   3        7.53        4.45      9.79 o
 -15   2   3       45.24       51.02     10.59 o
 -14   2   3        2.52        4.73      7.41 o
 -13   2   3       30.00       26.18     11.79 o
 -12   2   3     1028.82     1046.11     35.51 o
 -11   2   3       98.91       95.06      6.85 o
 -10   2   3     1148.68     1119.23     21.25 o
  -9   2   3      592.15      550.55     14.00 o
  -8   2   3      502.43      445.89      9.56 o
  -7   2   3      529.10      539.41     15.62 o
  -6   2   3     4154.74     4288.06     36.81 o
  -5   2   3     2210.66     2231.22     35.87 o
  -4   2   3       43.53        4.16      2.12 o
  -3   2   3     7775.07     7842.85    118.04 o
  -2   2   3    14969.04    16943.31    106.14 o
  -1   2   3     3652.99     3884.99     48.33 o
   0   2   3     1780.61     1884.15     35.38 o
   1   2   3     1644.32     1819.41     42.71 o
   2   2   3    11493.90    12787.69     84.80 o
   3   2   3     2927.54     3465.42     40.72 o
   4   2   3     6259.55     6482.86     59.00 o
   5   2   3      931.64      980.49     20.77 o
   6   2   3        8.38        4.94      2.13 o
   7   2   3      156.01      151.51      5.42 o
   8   2   3      689.10      667.34     12.54 o
   9   2   3      353.59      328.69      9.49 o
  10   2   3      158.16      152.41      7.42 o
  11   2   3     1246.99     1269.27     22.22 o
  12   2   3       27.92       25.30      4.93 o
  13   2   3      530.27      534.54     28.80 o
  14   2   3        4.75       10.30      4.69 o
  15   2   3       12.89       18.14      5.57 o
  16   2   3        1.93       11.55      6.28 o
  17   2   3       10.15        2.31      7.01 o
 -17   3   3       10.70       19.33     11.86 o
 -16   3   3       53.49       51.33      8.80 o
 -15   3   3       46.55       33.22      9.00 o
 -14   3   3       14.13       10.15      4.62 o
 -13   3   3      305.27      302.52     15.28 o
 -12   3   3      406.22      393.10     16.43 o
 -11   3   3      188.37      172.76     10.36 o
 -10   3   3      145.75      132.06      8.64 o
  -9   3   3     1141.47     1063.30     15.98 o
  -8   3   3      348.88      325.88      8.37 o
  -7   3   3       28.59       16.35      1.99 o
  -6   3   3      570.01      495.20     12.74 o
  -5   3   3     2640.30     2698.24     44.49 o
  -4   3   3    12874.85    12971.13    186.84 o
  -3   3   3     8361.21     8856.14     74.98 o
  -2   3   3     1597.85     1719.08     31.80 o
  -1   3   3     5299.48     6159.40     59.47 o
   0   3   3     1763.08     1931.96     32.62 o
   1   3   3     3744.41     4009.94     57.15 o
   2   3   3     7120.69     8531.68     85.96 o
   3   3   3       55.95       17.59      3.71 o
   4   3   3     3059.51     3333.07     50.24 o
   5   3   3      481.00      533.17     18.76 o
   6   3   3      147.30      170.42     11.18 o
   7   3   3       15.81       11.65      2.15 o
   8   3   3      101.32       74.23      4.61 o
   9   3   3      252.49      243.76      8.85 o
  10   3   3      478.43      477.04     13.14 o
  11   3   3     2171.08     2197.31     32.04 o
  12   3   3      173.90      161.21      8.69 o
  13   3   3        6.92        0.00      3.77 o
  14   3   3      121.74      111.73     10.31 o
  15   3   3      324.23      317.72     20.20 o
  16   3   3       18.10       18.31      6.99 o
  17   3   3        5.68       24.38      8.02 o
 -17   4   3        1.95       21.23     10.38 o
 -16   4   3      134.96      146.97     18.82 o
 -15   4   3       52.04       62.87     10.00 o
 -14   4   3      283.86      287.69     15.86 o
 -13   4   3       36.25       30.25      8.00 o
 -12   4   3        5.86       10.63      4.47 o
 -11   4   3      434.68      411.79     15.99 o
 -10   4   3      382.26      346.25     12.12 o
  -9   4   3     1597.18     1534.64     21.46 o
  -8   4   3      316.67      289.92      8.86 o
  -7   4   3      729.65      661.62     11.53 o
  -6   4   3     5474.53     5287.43     33.58 o
  -5   4   3     1146.86     1158.25     17.77 o
  -4   4   3    21126.86    22980.04    164.16 o
  -3   4   3      260.39      266.67     23.18 o
  -2   4   3     5759.48     6012.40     67.10 o
  -1   4   3     4710.16     4716.82     57.46 o
   0   4   3     3001.40     3329.60     47.05 o
   1   4   3     2815.25     3026.86     45.17 o
   2   4   3       59.60       65.73      6.67 o
   3   4   3     5485.07     6204.06     68.50 o
   4   4   3      362.40      373.72     13.28 o
   5   4   3     5624.50     5806.00     62.82 o
   6   4   3      209.25      193.66     10.29 o
   7   4   3     3739.85     3847.78     34.34 o
   8   4   3       95.40       91.43      6.07 o
   9   4   3     1865.85     1805.91     24.27 o
  10   4   3      956.03      960.24     18.90 o
  11   4   3        0.83        2.03      2.89 o
  12   4   3      676.23      667.43     31.27 o
  13   4   3       26.88       25.15      4.78 o
  14   4   3       91.06      117.12     12.36 o
  15   4   3      182.06      169.03     19.15 o
  16   4   3       17.33       18.92      9.09 o
  17   4   3       88.32       54.70     31.58 o
 -17   5   3      115.19      134.55     18.88 o
 -16   5   3        3.84        6.43     10.34 o
 -15   5   3      180.75      213.53     17.06 o
 -14   5   3        0.82        0.98      5.12 o
 -13   5   3       82.24       62.75      8.67 o
 -12   5   3      183.14      160.04     12.88 o
 -11   5   3       35.61       43.97      5.90 o
 -10   5   3       45.84       37.41      6.00 o
  -9   5   3      366.63      348.06     12.23 o
  -8   5   3     3240.81     3104.04     32.97 o
  -7   5   3      793.34      698.13     15.68 o
  -6   5   3     2276.34     2314.82     23.39 o
  -5   5   3       61.01       69.88      4.48 o
  -4   5   3      733.06      805.13     15.23 o
  -3   5   3     8611.33     8957.10     55.68 o
  -2   5   3     1450.58     1489.91     36.54 o
  -1   5   3     1909.76     1890.76     39.59 o
   0   5   3      324.33      281.65     15.01 o
   1   5   3     2816.71     3269.51     50.07 o
   2   5   3     4262.24     4470.81     58.85 o
   3   5   3      352.99      373.26     12.30 o
   4   5   3      437.83      518.91     16.05 o
   5   5   3      655.02      653.20     15.35 o
   6   5   3       20.94       20.04      3.16 o
   7   5   3       35.16       28.82      6.34 o
   8   5   3      496.60      456.87     17.53 o
   9   5   3       26.37       28.16      4.88 o
  10   5   3      523.92      493.92     15.82 o
  11   5   3      450.85      445.32     15.71 o
  12   5   3       74.08       71.77      7.10 o
  13   5   3      134.52      134.00     10.89 o
  14   5   3       42.93       54.63      7.78 o
  15   5   3      158.96      156.90     49.75 o
  16   5   3       40.33       46.20     11.28 o
  17   5   3       53.84       39.72     14.14 o
 -17   6   3       52.37       49.21     12.43 o
 -16   6   3      176.01      187.44     20.81 o
 -15   6   3       38.47       53.39     10.02 o
 -14   6   3      674.66      803.37     38.29 o
 -13   6   3        4.62       10.83      5.49 o
 -12   6   3       33.79       25.33      4.94 o
 -11   6   3      120.60      108.15      8.89 o
 -10   6   3      765.66      720.35     20.85 o
  -9   6   3      469.12      461.82     15.93 o
  -8   6   3      425.42      383.65     19.57 o
  -7   6   3       21.00       17.77      3.02 o
  -6   6   3      756.88      743.16     13.39 o
  -5   6   3     3896.21     3801.97     53.73 o
  -4   6   3      167.35      144.13      7.03 o
  -3   6   3     2636.23     2542.15     23.45 o
  -2   6   3      680.84      621.04     10.86 o
  -1   6   3     1461.88     1628.49     21.26 o
   0   6   3    16323.86    16799.55    131.75 o
   1   6   3      110.48      121.64      6.54 o
   2   6   3     1171.77     1150.29     14.65 o
   3   6   3        0.67        6.40      1.59 o
   4   6   3      356.64      294.73     12.70 o
   5   6   3        6.02        3.68      2.31 o
   6   6   3      959.73      841.43     20.01 o
   7   6   3      112.43      106.14      9.94 o
   8   6   3      951.03      953.93     26.16 o
   9   6   3      941.29      891.99     22.98 o
  10   6   3        8.29        3.77      2.91 o
  11   6   3      185.17      170.66     10.18 o
  12   6   3        4.36        9.41      3.77 o
  13   6   3      245.75      252.25     13.67 o
  14   6   3      132.82      123.51     13.08 o
  15   6   3       11.61        5.48      7.79 o
  16   6   3      111.70      125.49     23.83 o
 -16   7   3      308.88      301.91     25.52 o
 -15   7   3       10.91       11.42      6.66 o
 -14   7   3       40.01       59.86      9.87 o
 -13   7   3       92.00       76.06     11.34 o
 -12   7   3       50.30       41.55      6.84 o
 -11   7   3        4.10        1.83      3.88 o
 -10   7   3        1.95        4.47      3.61 o
  -9   7   3      163.39      146.92      8.40 o
  -8   7   3       97.47       90.13      6.40 o
  -7   7   3     5330.19     5290.87     58.36 o
  -6   7   3      732.81      618.32     14.29 o
  -5   7   3      101.53      110.37      5.27 o
  -4   7   3      510.19      434.76     10.37 o
  -3   7   3       27.57       21.85      2.48 o
  -2   7   3     5088.07     4945.10     30.63 o
  -1   7   3     1178.26     1125.12     16.43 o
   0   7   3      929.11      940.49     13.16 o
   1   7   3      597.15      636.83     10.98 o
   2   7   3       81.89       92.23      4.32 o
   3   7   3      399.72      432.57     10.95 o
   4   7   3      830.25      779.76     18.98 o
   5   7   3      192.67      156.01     11.37 o
   6   7   3     1283.01     1271.48     32.57 o
   7   7   3     3491.12     3374.44     83.96 o
   8   7   3       99.02       88.48      9.82 o
   9   7   3       52.98       55.63      6.51 o
  10   7   3       61.11       71.73      6.87 o
  11   7   3        5.11        6.45      3.33 o
  12   7   3      375.04      399.25     19.18 o
  13   7   3        1.12        6.88      6.63 o
  14   7   3       11.07       15.21      7.36 o
  15   7   3       45.15       40.60      9.53 o
  16   7   3      588.56      550.07     57.67 o
 -16   8   3       51.55       51.47      9.67 o
 -15   8   3       12.33        8.66     10.45 o
 -14   8   3       16.45       13.78      4.65 o
 -13   8   3      221.90      223.68     16.39 o
 -12   8   3        1.47        7.09      5.37 o
 -11   8   3       14.14       14.32      4.10 o
 -10   8   3      150.70      148.45     10.20 o
  -9   8   3      473.73      432.22     16.42 o
  -8   8   3     1082.03     1026.70     27.09 o
  -7   8   3      280.09      252.52     13.74 o
  -6   8   3      554.69      540.19     16.21 o
  -5   8   3       86.54       73.43      5.45 o
  -4   8   3      517.25      487.98     11.74 o
  -3   8   3      746.53      677.08     14.79 o
  -2   8   3      593.90      585.75     13.52 o
  -1   8   3        1.51        3.50      1.77 o
   0   8   3       11.19        8.25      1.53 o
   1   8   3     2991.18     3032.42     25.09 o
   2   8   3     1053.42     1074.11     16.73 o
   3   8   3       26.41       15.83      2.65 o
   4   8   3      588.24      543.88     13.44 o
   5   8   3     1281.45     1214.30     27.01 o
   6   8   3       10.71       18.76      5.17 o
   7   8   3       11.35       14.47      5.26 o
   8   8   3       11.66       13.95     13.49 o
   9   8   3       91.29       95.09     10.66 o
  10   8   3      428.58      379.90     20.18 o
  11   8   3       12.32       14.85      5.95 o
  12   8   3        9.32        5.38      4.31 o
  13   8   3      116.33      134.07     13.87 o
  14   8   3      235.96      241.98     22.48 o
  15   8   3      397.21      409.54     44.75 o
 -15   9   3       84.77       82.30     14.31 o
 -14   9   3        0.98        0.00     17.81 o
 -13   9   3        0.33        4.19      5.76 o
 -12   9   3       83.21       73.78     10.42 o
 -11   9   3       11.91       15.81      7.40 o
 -10   9   3      753.05      759.06     34.29 o
  -9   9   3      518.25      530.08     27.87 o
  -8   9   3      321.23      330.83     22.19 o
  -7   9   3      796.33      780.16     35.75 o
  -6   9   3     1015.30      948.99     22.72 o
  -5   9   3     1508.45     1443.14     35.93 o
  -4   9   3        2.55        2.97      2.45 o
  -3   9   3      381.24      335.89     11.26 o
  -2   9   3      300.72      277.14     10.00 o
  -1   9   3     1590.96     1525.72     25.63 o
   0   9   3      324.40      330.51      9.43 o
   1   9   3       69.95       74.41      4.84 o
   2   9   3      853.44      857.09     14.80 o
   3   9   3       73.01       58.88      4.46 o
   4   9   3       19.83       27.94      3.80 o
   5   9   3       73.44       66.03      5.63 o
   6   9   3      413.14      405.70     13.49 o
   7   9   3      122.40      133.41     13.69 o
   8   9   3     1448.33     1461.98     45.06 o
   9   9   3      607.56      605.80     33.72 o
  10   9   3       51.76       69.30     12.43 o
  11   9   3      132.05      124.02     10.92 o
  12   9   3      198.88      183.01     15.60 o
  13   9   3      161.97      165.01     18.78 o
  14   9   3       36.20       48.89     12.84 o
  15   9   3       33.22       27.29      8.90 o
 -15  10   3        1.42       18.49     13.68 o
 -14  10   3        1.43        1.60      8.31 o
 -13  10   3        0.13        0.00      7.24 o
 -12  10   3      203.46      168.05     18.31 o
 -11  10   3        0.56       15.47     11.44 o
 -10  10   3       20.16       14.23      7.38 o
  -9  10   3      109.24       98.14     14.18 o
  -8  10   3       41.55       50.67      7.88 o
  -7  10   3      116.26      108.57     10.44 o
  -6  10   3       28.43       38.09      8.12 o
  -5  10   3      861.09      827.45     21.93 o
  -4  10   3      437.06      441.80     13.81 o
  -3  10   3      449.29      471.25     14.13 o
  -2  10   3       38.45       25.84      5.47 o
  -1  10   3        1.24        0.64      2.46 o
   0  10   3        6.89        5.55      2.80 o
   1  10   3      179.44      205.90     10.87 o
   2  10   3        6.93        5.52      2.20 o
   3  10   3       49.06       52.31      4.58 o
   4  10   3     1474.59     1502.13     23.24 o
   5  10   3      149.86      144.99      8.55 o
   6  10   3      217.68      202.07     11.83 o
   7  10   3       40.79       40.85      6.03 o
   8  10   3      132.48      129.02     11.61 o
   9  10   3      225.29      239.53     28.46 o
  10  10   3      156.41      140.00     26.88 o
  11  10   3      138.38      151.95     15.26 o
  12  10   3       37.11       35.40      9.15 o
  13  10   3       16.39       25.03     10.06 o
  14  10   3       10.05        9.70      9.81 o
 -14  11   3        5.63        1.52      8.54 o
 -13  11   3       17.82        8.04      6.87 o
 -12  11   3       43.24       37.80     10.14 o
 -11  11   3      920.27      969.89     35.18 o
 -10  11   3        5.05       12.38      6.73 o
  -9  11   3       50.36       39.07      8.12 o
  -8  11   3       56.94       67.14     10.66 o
  -7  11   3        1.56       12.92      7.91 o
  -6  11   3      951.04      959.98     30.82 o
  -5  11   3      222.33      222.84     12.40 o
  -4  11   3      790.52      798.24     21.30 o
  -3  11   3        7.10       17.05      3.48 o
  -2  11   3       34.90       35.75      4.64 o
  -1  11   3      372.13      358.47     15.62 o
   0  11   3      317.27      291.82     15.42 o
   1  11   3      475.18      457.78     14.26 o
   2  11   3      577.59      612.63     16.65 o
   3  11   3      360.61      357.74     11.91 o
   4  11   3      389.80      385.13     12.52 o
   5  11   3        7.04        6.55      3.13 o
   6  11   3        9.16        7.11      3.26 o
   7  11   3        3.19        0.00      3.69 o
   8  11   3       97.80      114.98      9.72 o
   9  11   3      639.84      612.40     26.13 o
  10  11   3      258.90      267.85     19.40 o
  11  11   3      209.21      210.05     15.03 o
  12  11   3      214.44      217.00     17.59 o
  13  11   3       54.30       52.46     12.23 o
 -13  12   3       36.41       21.94      9.55 o
 -12  12   3        1.11        2.26      6.45 o
 -11  12   3      181.71      169.28     15.95 o
 -10  12   3       34.02       28.98     11.07 o
  -9  12   3       47.27       56.03      9.22 o
  -8  12   3        4.90       12.04      5.98 o
  -7  12   3      147.66      134.68     12.94 o
  -6  12   3      317.40      308.59     17.20 o
  -5  12   3        7.22        7.63      4.29 o
  -4  12   3      269.70      282.48     12.53 o
  -3  12   3      451.89      455.90     15.58 o
  -2  12   3      112.14      101.67      8.91 o
  -1  12   3       58.30       49.56      6.19 o
   0  12   3        6.89       17.84      6.19 o
   1  12   3      565.53      558.22     22.56 o
   2  12   3      167.48      154.49      9.09 o
   3  12   3      206.60      210.11     10.71 o
   4  12   3       64.51       70.67      6.77 o
   5  12   3      374.90      392.34     15.17 o
   6  12   3      146.88      145.86      9.53 o
   7  12   3      493.10      487.04     19.84 o
   8  12   3       50.34       35.54      5.64 o
   9  12   3       33.69       37.74      7.84 o
  10  12   3      257.15      231.02     18.41 o
  11  12   3       65.53       49.02     11.76 o
  12  12   3      263.14      281.54     35.14 o
 -12  13   3       17.96        1.53      8.20 o
 -11  13   3       65.95       60.05     21.09 o
 -10  13   3      267.69      280.34     26.61 o
  -9  13   3       63.57       77.36     11.21 o
  -8  13   3       58.51       64.95     10.87 o
  -7  13   3        8.51        0.77      5.75 o
  -6  13   3      195.03      215.62     13.54 o
  -5  13   3     1041.21     1084.97     29.36 o
  -4  13   3       90.18       89.56      9.25 o
  -3  13   3      135.46      134.11     10.30 o
  -2  13   3      346.33      331.97     15.55 o
  -1  13   3       82.05       77.59     11.33 o
   0  13   3      133.46      110.62     11.06 o
   1  13   3      398.27      407.21     20.51 o
   2  13   3       39.93       40.98     14.60 o
   3  13   3      205.94      217.92     10.72 o
   4  13   3      708.96      714.78     18.99 o
   5  13   3       63.79       61.04     11.07 o
   6  13   3       30.66       29.74      6.02 o
   7  13   3        0.20        3.88      5.76 o
   8  13   3      282.20      281.96     24.13 o
   9  13   3      143.27      172.23     19.06 o
  10  13   3      561.78      637.62     52.17 o
  11  13   3       45.07       55.60     19.59 o
 -11  14   3       18.19        4.84      9.58 o
 -10  14   3       84.93       83.86     15.92 o
  -9  14   3       23.60       42.49     12.54 o
  -8  14   3       31.25       18.62      7.68 o
  -7  14   3      319.85      320.30     20.67 o
  -6  14   3        0.21        4.54      4.52 o
  -5  14   3        1.08        9.11      8.81 o
  -4  14   3        0.17        0.00      5.63 o
  -3  14   3       23.11       15.43      5.12 o
  -2  14   3      391.42      392.59     20.88 o
  -1  14   3       54.90       62.65     11.58 o
   0  14   3      122.79      119.08     12.03 o
   1  14   3        2.68       11.87      8.44 o
   2  14   3       50.40       58.96     11.49 o
   3  14   3       47.12       69.41     26.21 o
   4  14   3      159.66      149.20     11.72 o
   5  14   3      632.57      634.04     23.59 o
   6  14   3       44.73       46.08      7.02 o
   7  14   3      385.46      364.03     21.68 o
   8  14   3        8.94        0.00      7.58 o
   9  14   3        3.83        0.00      8.69 o
  10  14   3       53.97       33.11     15.39 o
 -10  15   3        2.27        7.03      8.28 o
  -9  15   3      382.84      405.62     30.62 o
  -8  15   3      100.19       85.43     15.69 o
  -7  15   3       19.09       60.47     21.94 o
  -6  15   3       96.32       86.45     10.48 o
  -5  15   3       28.56       35.78      7.07 o
  -4  15   3       93.61       91.74     12.04 o
  -3  15   3      444.56      453.89     35.60 o
  -2  15   3       50.65       52.98      9.26 o
  -1  15   3        0.45        0.00      6.19 o
   0  15   3      800.86      802.77     31.30 o
   1  15   3       82.85       76.11     13.72 o
   2  15   3       42.85       50.90     11.48 o
   3  15   3      232.03      239.97     42.84 o
   4  15   3       25.77       17.51      6.96 o
   5  15   3      296.28      302.33     19.82 o
   6  15   3       86.98       69.74     12.75 o
   7  15   3       37.33       35.80     11.14 o
   8  15   3      185.06      175.38     20.06 o
   9  15   3      176.97      170.33     21.86 o
  -8  16   3        1.08       12.83     13.05 o
  -7  16   3       13.35       26.11     15.40 o
  -6  16   3       32.97       27.48      7.98 o
  -5  16   3       15.16       22.93      6.38 o
  -4  16   3       15.99       17.80      6.26 o
  -3  16   3        0.65        7.34      6.07 o
  -2  16   3       87.70       79.05     12.86 o
  -1  16   3      111.15      109.67     12.93 o
   0  16   3       27.68       29.23     10.38 o
   1  16   3       74.12       87.42     14.22 o
   2  16   3       49.35       57.89     12.16 o
   3  16   3       18.50       12.15     15.44 o
   4  16   3       24.31       40.83     11.34 o
   5  16   3       63.99       63.52     10.51 o
   6  16   3       39.68       29.10      9.52 o
   7  16   3        0.86        4.77      7.92 o
  -6  17   3        2.06        2.23      5.52 o
  -5  17   3        1.88        9.92      8.28 o
  -4  17   3        4.65        8.73      8.77 o
  -3  17   3      234.72      239.69     18.85 o
  -2  17   3       24.04       32.76     10.04 o
  -1  17   3       14.58        7.75      8.93 o
   0  17   3       63.85       57.66     10.36 o
   1  17   3      243.03      271.89     20.23 o
   2  17   3      199.49      223.31     20.05 o
   3  17   3       22.42       18.78     14.77 o
   4  17   3       30.62       25.39      6.68 o
   5  17   3       72.55       53.84     11.78 o
  -4 -18   4       68.46       41.73      9.31 o
  -3 -18   4       24.38       13.40      6.58 o
  -2 -18   4       69.75       83.44     11.97 o
  -1 -18   4       51.17       43.20     10.14 o
   0 -18   4      207.55      229.21     20.41 o
   1 -18   4        7.49        9.92      8.98 o
   2 -18   4        0.24       23.21     10.10 o
   3 -18   4       48.75       59.19     12.49 o
   4 -18   4       21.08       25.57      9.51 o
   5 -18   4      160.35      158.93     28.33 o
  -6 -17   4       26.53       27.22      9.53 o
  -5 -17   4       22.56       24.25      9.58 o
  -4 -17   4        8.29        6.25      5.77 o
  -3 -17   4        7.99        1.74      6.34 o
  -2 -17   4       19.47       35.30      8.85 o
  -1 -17   4       49.13       51.04      9.95 o
   0 -17   4        0.93        6.69      5.98 o
   1 -17   4      135.12      185.71     16.80 o
   2 -17   4        0.03        6.35      6.34 o
   3 -17   4      282.72      277.77     25.32 o
   4 -17   4        4.33        1.27      7.12 o
   5 -17   4        0.89        9.77      7.45 o
   6 -17   4       54.83       54.36     10.67 o
   7 -17   4       16.93       14.55      8.10 o
  -8 -16   4       33.89       27.47     10.87 o
  -7 -16   4        3.25       12.41      9.29 o
  -6 -16   4        7.28        0.15      5.98 o
  -5 -16   4      196.55      175.54     13.74 o
  -4 -16   4       26.75       23.95      5.62 o
  -3 -16   4      119.31      110.30     10.32 o
  -2 -16   4        0.17        6.97      5.58 o
  -1 -16   4      511.20      516.70     22.40 o
   0 -16   4      182.21      199.20     14.55 o
   1 -16   4       70.43       82.75     12.82 o
   2 -16   4       33.95       25.47      6.76 o
   3 -16   4       12.36        3.89      5.72 o
   4 -16   4       22.22       30.31      7.67 o
   5 -16   4        3.62        0.00      6.15 o
   6 -16   4      110.14      119.61     14.85 o
   7 -16   4        0.87        0.00      7.65 o
   8 -16   4      138.18      125.17     18.03 o
   9 -16   4       76.58       56.29     13.35 o
 -10 -15   4       26.29       19.13      8.63 o
  -9 -15   4       54.86       26.78     11.75 o
  -8 -15   4        0.15        3.56      7.44 o
  -7 -15   4      114.37       97.19     15.41 o
  -6 -15   4       93.51      104.51     12.54 o
  -5 -15   4        6.44        1.94      4.01 o
  -4 -15   4       20.86       14.60      4.66 o
  -3 -15   4      108.87      113.91      9.55 o
  -2 -15   4      113.96      127.00     10.09 o
  -1 -15   4        0.66        4.87      5.09 o
   0 -15   4        5.12       10.52      5.33 o
   1 -15   4      170.76      157.38     12.47 o
   2 -15   4      232.42      251.16     15.18 o
   3 -15   4       19.55       21.69      7.15 o
   4 -15   4      324.86      340.55     17.64 o
   5 -15   4       65.48       61.87      9.33 o
   6 -15   4       15.91       18.10      7.18 o
   7 -15   4      117.63      129.09     40.34 o
   8 -15   4        1.74        9.91     13.22 o
   9 -15   4        4.95        0.00     11.36 o
  10 -15   4       49.22       56.17     16.93 o
  11 -15   4      140.43      169.62     29.11 o
 -11 -14   4       13.11       15.28      9.84 o
 -10 -14   4        0.51        2.08      8.55 o
  -9 -14   4       64.36       64.46     12.67 o
  -8 -14   4      364.05      382.64     54.27 o
  -7 -14   4       99.23       90.72     14.31 o
  -6 -14   4        0.11        7.27      6.51 o
  -5 -14   4        0.70        7.49      4.12 o
  -4 -14   4      212.86      222.44     14.15 o
  -3 -14   4        0.11       10.02      4.25 o
  -2 -14   4       15.62       13.44      3.51 o
  -1 -14   4       52.31       47.88      5.92 o
   0 -14   4      584.80      596.74     22.03 o
   1 -14   4      350.29      371.31     17.49 o
   2 -14   4       89.33       83.51      7.91 o
   3 -14   4       84.31       85.20      7.96 o
   4 -14   4       24.00       24.90      5.94 o
   5 -14   4      515.71      551.56     25.10 o
   6 -14   4        5.48        3.59      4.79 o
   7 -14   4        2.85        0.65      7.49 o
   8 -14   4       11.69       13.44      9.15 o
   9 -14   4      137.24      126.25     17.78 o
  10 -14   4       88.57       85.24     14.37 o
  11 -14   4      175.32      187.87     21.74 o
  12 -14   4        4.09        0.00      7.86 o
 -12 -13   4      327.20      376.12     29.06 o
 -11 -13   4      145.18      155.62     18.54 o
 -10 -13   4      262.52      253.67     57.65 o
  -9 -13   4      346.66      368.46     27.23 o
  -8 -13   4       33.77       20.45     13.01 o
  -7 -13   4       29.46       24.36      8.03 o
  -6 -13   4       13.58       14.55      6.39 o
  -5 -13   4       23.58       18.04      4.48 o
  -4 -13   4        4.68        8.61      4.29 o
  -3 -13   4       23.61       25.39      4.77 o
  -2 -13   4      751.96      762.62     19.13 o
  -1 -13   4      862.00      870.35     21.75 o
   0 -13   4       17.13       14.20      4.20 o
   1 -13   4        0.02       10.13      4.30 o
   2 -13   4      345.34      351.71     14.18 o
   3 -13   4      622.82      678.08     19.81 o
   4 -13   4       56.92       57.92      6.61 o
   5 -13   4        0.30        3.60      4.18 o
   6 -13   4       32.05       34.50      7.06 o
   7 -13   4      336.62      316.52     24.25 o
   8 -13   4      170.07      168.51     14.59 o
   9 -13   4      212.54      199.89     16.54 o
  10 -13   4       28.43       17.40      7.10 o
  11 -13   4      126.12      141.10     14.76 o
  12 -13   4      213.92      199.98     22.32 o
  13 -13   4       56.89       58.25     15.51 o
 -13 -12   4       11.72       14.99      5.73 o
 -12 -12   4       71.68       48.98      9.35 o
 -11 -12   4      204.92      220.37     18.16 o
 -10 -12   4      147.04      138.10     17.49 o
  -9 -12   4        0.73        6.32      9.76 o
  -8 -12   4       52.39       37.73      7.40 o
  -7 -12   4      262.01      257.01     15.17 o
  -6 -12   4       12.52       19.74      5.23 o
  -5 -12   4      221.19      204.04      9.70 o
  -4 -12   4       50.51       62.06      5.60 o
  -3 -12   4     1020.26     1046.35     22.98 o
  -2 -12   4        2.97        3.00      2.82 o
  -1 -12   4      260.57      236.10     10.20 o
   0 -12   4       53.32       57.76      5.27 o
   1 -12   4      485.83      507.43     15.87 o
   2 -12   4      908.65      902.03     21.32 o
   3 -12   4       13.74       20.13      4.35 o
   4 -12   4      481.39      498.24     18.43 o
   5 -12   4       78.52       75.35      8.22 o
   6 -12   4      737.09      730.03     23.20 o
   7 -12   4      119.80      127.22     12.72 o
   8 -12   4       18.85       17.49      5.94 o
   9 -12   4      627.68      628.00     27.69 o
  10 -12   4      669.43      688.99     35.12 o
  11 -12   4      592.87      616.89     34.45 o
  12 -12   4       48.06       39.04     10.54 o
  13 -12   4       15.03        0.00      6.90 o
  14 -12   4        7.66       16.17     11.17 o
 -14 -11   4      338.16      365.61     23.76 o
 -13 -11   4      120.37      112.96     13.85 o
 -12 -11   4      146.03      128.04     13.61 o
 -11 -11   4      239.95      251.26     18.62 o
 -10 -11   4       28.67       41.57      8.54 o
  -9 -11   4      966.57      971.53     40.10 o
  -8 -11   4       37.17       33.01      7.15 o
  -7 -11   4      402.93      413.70     17.06 o
  -6 -11   4       20.29       16.44      3.91 o
  -5 -11   4      489.53      483.27     13.92 o
  -4 -11   4        1.58        4.08      2.89 o
  -3 -11   4      200.81      187.46      8.02 o
  -2 -11   4      760.52      769.66     17.11 o
  -1 -11   4      648.14      691.94     16.13 o
   0 -11   4     2683.99     2746.76     33.48 o
   1 -11   4     1080.03     1076.45     19.46 o
   2 -11   4      773.77      823.66     22.19 o
   3 -11   4      279.74      282.43     11.58 o
   4 -11   4      862.23      877.15     20.34 o
   5 -11   4      288.99      298.44     15.85 o
   6 -11   4      144.22      165.09     10.84 o
   7 -11   4      895.23      899.48     40.66 o
   8 -11   4       97.50      109.69     13.79 o
   9 -11   4      690.66      714.55     33.77 o
  10 -11   4        4.62       12.04      8.10 o
  11 -11   4        3.05        2.96      6.12 o
  12 -11   4      521.43      493.96     36.90 o
  13 -11   4       49.47       41.14      9.33 o
  14 -11   4      116.90      105.29     17.40 o
 -15 -10   4       57.76       24.78     13.83 o
 -14 -10   4        3.13        0.00      6.35 o
 -13 -10   4       38.60       34.96      7.08 o
 -12 -10   4      116.30      119.33     10.18 o
 -11 -10   4        8.21        9.40      5.14 o
 -10 -10   4      139.34      156.61     11.81 o
  -9 -10   4       14.15       18.40      5.49 o
  -8 -10   4      818.12      765.39     27.01 o
  -7 -10   4      212.83      193.41     11.26 o
  -6 -10   4        2.34        2.48      3.37 o
  -5 -10   4      150.99      151.40      8.40 o
  -4 -10   4      859.36      819.57     15.49 o
  -3 -10   4       44.58       42.72      3.69 o
  -2 -10   4      266.36      302.45     10.01 o
  -1 -10   4      870.52      844.55     17.72 o
   0 -10   4      711.29      752.82     14.24 o
   1 -10   4     3578.73     3571.53     31.06 o
   2 -10   4      698.85      678.20     16.37 o
   3 -10   4      270.62      256.60     10.35 o
   4 -10   4       13.54        7.00      2.61 o
   5 -10   4      903.19      831.97     21.37 o
   6 -10   4      105.78      123.09     10.81 o
   7 -10   4     1333.70     1324.93     33.04 o
   8 -10   4       32.77       32.08      6.47 o
   9 -10   4      100.24      116.34     11.03 o
  10 -10   4     1145.16     1153.44     34.41 o
  11 -10   4      163.77      171.31     14.28 o
  12 -10   4      404.97      383.53     21.39 o
  13 -10   4       27.20       37.93      7.94 o
  14 -10   4        8.77        3.83     16.37 o
  15 -10   4       23.00        8.81     12.62 o
 -15  -9   4      198.15      197.71     18.01 o
 -14  -9   4       80.08       53.40     10.02 o
 -13  -9   4      232.76      225.96     15.47 o
 -12  -9   4        3.70        2.46      5.32 o
 -11  -9   4        5.47       13.94      5.34 o
 -10  -9   4       45.32       47.55      7.29 o
  -9  -9   4       17.79       28.25      6.21 o
  -8  -9   4        7.19        3.77      2.93 o
  -7  -9   4        5.71        4.84      3.27 o
  -6  -9   4     1691.34     1642.51     29.47 o
  -5  -9   4      401.05      368.40      9.86 o
  -4  -9   4      936.28     1004.85     17.27 o
  -3  -9   4        2.51        5.12      1.73 o
  -2  -9   4     2170.68     2136.88     21.38 o
  -1  -9   4     3288.66     3295.45     27.53 o
   0  -9   4      107.06      122.92      5.54 o
   1  -9   4     5329.83     5231.83     35.10 o
   2  -9   4      469.29      488.16     11.68 o
   3  -9   4     1152.08     1112.88     17.68 o
   4  -9   4      897.64      936.74     16.63 o
   5  -9   4      324.83      288.59      9.60 o
   6  -9   4        3.17        0.14      2.55 o
   7  -9   4       26.45       34.16      5.64 o
   8  -9   4      896.97      780.31     31.17 o
   9  -9   4      166.58      183.95     13.22 o
  10  -9   4      435.24      412.68     17.13 o
  11  -9   4       13.98       13.16      5.62 o
  12  -9   4      180.49      209.71     13.70 o
  13  -9   4      145.30      158.96     14.16 o
  14  -9   4       13.55        5.68     12.14 o
  15  -9   4      165.26      157.17     18.93 o
  16  -9   4       16.96       12.94      8.02 o
 -16  -8   4       72.52       67.18     13.55 o
 -15  -8   4        7.94       24.31     24.25 o
 -14  -8   4      108.66      115.04     13.66 o
 -13  -8   4       53.96       42.19     10.42 o
 -12  -8   4       12.32       16.17      5.75 o
 -11  -8   4        0.98        5.38      4.09 o
 -10  -8   4       12.69       19.67      5.19 o
  -9  -8   4        1.18        6.90      3.93 o
  -8  -8   4      808.11      729.07     23.85 o
  -7  -8   4     2278.07     2335.75     40.51 o
  -6  -8   4       71.39       70.76      6.45 o
  -5  -8   4        0.80        2.58      1.97 o
  -4  -8   4      654.94      599.96     13.63 o
  -3  -8   4     2526.99     2520.68     27.71 o
  -2  -8   4      114.73       91.96      4.22 o
  -1  -8   4     2671.45     2698.87     23.91 o
   0  -8   4      221.80      248.75      7.19 o
   1  -8   4      480.30      554.27      9.55 o
   2  -8   4     5323.98     5520.67     44.90 o
   3  -8   4       64.20       87.06      4.51 o
   4  -8   4       16.41       17.95      2.64 o
   5  -8   4      108.01      136.96      6.37 o
   6  -8   4     3199.09     3202.64     52.09 o
   7  -8   4     1350.02     1238.36     24.51 o
   8  -8   4     2629.00     2615.66     37.35 o
   9  -8   4       87.61       91.92      7.81 o
  10  -8   4        0.09        1.20      5.27 o
  11  -8   4      779.46      806.94     23.99 o
  12  -8   4      544.32      559.91     20.91 o
  13  -8   4      352.49      322.21     16.78 o
  14  -8   4       21.03       26.46      9.43 o
  15  -8   4        0.52        5.60      7.67 o
  16  -8   4       43.25       39.86     11.32 o
 -16  -7   4       10.78        0.00      8.93 o
 -15  -7   4       30.75       17.31      9.63 o
 -14  -7   4       86.68       96.40     12.24 o
 -13  -7   4       97.01      107.65     10.70 o
 -12  -7   4      443.89      467.13     17.69 o
 -11  -7   4        1.74       11.86      4.13 o
 -10  -7   4       89.10       86.50      8.95 o
  -9  -7   4      861.84      832.64     22.70 o
  -8  -7   4      229.58      205.86     12.36 o
  -7  -7   4        1.60        1.81      4.00 o
  -6  -7   4      785.66      762.07     21.24 o
  -5  -7   4      881.00      874.87     15.75 o
  -4  -7   4     2540.23     2416.82     22.46 o
  -3  -7   4     2899.62     2930.20     33.35 o
  -2  -7   4     2332.49     2508.58     22.69 o
  -1  -7   4        2.04        5.19      1.75 o
   0  -7   4      335.28      315.85      7.29 o
   1  -7   4      745.56      848.58     12.69 o
   2  -7   4     5656.26     5993.43     35.94 o
   3  -7   4       12.99       36.54      4.37 o
   4  -7   4     2243.88     2255.44     22.70 o
   5  -7   4     2302.71     2269.89     25.07 o
   6  -7   4      120.65      102.69      5.88 o
   7  -7   4      393.82      372.52     12.99 o
   8  -7   4      162.73      130.95      8.43 o
   9  -7   4     1262.00     1221.87     25.89 o
  10  -7   4      677.76      639.41     19.83 o
  11  -7   4      163.33      141.15      9.98 o
  12  -7   4      241.56      236.75     15.98 o
  13  -7   4       15.68        6.05      4.70 o
  14  -7   4        3.83       12.52      6.33 o
  15  -7   4        0.77        3.27      7.53 o
  16  -7   4       39.67       57.07     12.25 o
 -16  -6   4       41.40       47.93     17.09 o
 -15  -6   4      115.65      128.99     13.83 o
 -14  -6   4        3.13       11.52      5.49 o
 -13  -6   4        3.81        3.30      4.89 o
 -12  -6   4       40.24       39.66     10.03 o
 -11  -6   4     1312.47     1347.98     27.64 o
 -10  -6   4      102.41       91.64      7.24 o
  -9  -6   4       62.31       54.95      5.83 o
  -8  -6   4      191.68      227.46     12.41 o
  -7  -6   4      856.48      852.18     36.29 o
  -6  -6   4     3333.35     3183.52     41.06 o
  -5  -6   4      260.34      249.98     11.18 o
  -4  -6   4       56.39       68.86      4.99 o
  -3  -6   4     1412.57     1377.85     24.69 o
  -2  -6   4     4232.01     4214.08     33.44 o
  -1  -6   4      994.01      891.35     17.95 o
   0  -6   4      137.63      126.62      9.61 o
   1  -6   4     1081.75     1286.18     53.55 o
   2  -6   4        9.99        6.66      2.20 o
   3  -6   4    10143.32    10743.44     54.68 o
   4  -6   4      688.95      726.87     12.01 o
   5  -6   4      161.75      174.96      6.17 o
   6  -6   4      425.08      440.13     13.22 o
   7  -6   4     1297.92     1248.67     23.25 o
   8  -6   4     3720.59     3495.89     59.53 o
   9  -6   4      191.48      192.09     10.04 o
  10  -6   4      518.72      531.93     17.61 o
  11  -6   4      336.40      326.80     14.43 o
  12  -6   4      806.16      784.38     28.38 o
  13  -6   4     1004.77     1006.43     33.57 o
  14  -6   4      164.31      153.49     14.41 o
  15  -6   4       65.52       84.99     11.30 o
  16  -6   4        1.07        0.00      9.34 o
  17  -6   4      114.10       96.18     19.22 o
 -17  -5   4      259.77      272.00     42.62 o
 -16  -5   4        0.41        1.65      7.90 o
 -15  -5   4        2.30        4.93      5.19 o
 -14  -5   4      379.91      413.48     23.04 o
 -13  -5   4      177.84      171.85     18.41 o
 -12  -5   4       44.20       49.45      8.26 o
 -11  -5   4       75.44       84.40      7.28 o
 -10  -5   4      945.55      987.51     21.83 o
  -9  -5   4       13.97       14.01      3.09 o
  -8  -5   4     1365.26     1338.69     21.95 o
  -7  -5   4       69.86       79.85      5.77 o
  -6  -5   4      427.34      492.05     21.01 o
  -5  -5   4     4970.40     5036.17     71.33 o
  -4  -5   4       32.69       24.89      3.29 o
  -3  -5   4     4841.79     4476.51     42.89 o
  -2  -5   4      297.08      296.94     11.21 o
  -1  -5   4       54.68       65.33      4.52 o
   0  -5   4      963.82      954.02     32.49 o
   1  -5   4       18.20       17.08      9.84 o
   2  -5   4      100.66       84.83     10.84 o
   3  -5   4       60.41      132.63     13.57 o
   4  -5   4        3.65        5.01      3.88 o
   5  -5   4      542.02      552.35     11.83 o
   6  -5   4     3759.17     3754.92     35.67 o
   7  -5   4       16.18       12.09      3.72 o
   8  -5   4      440.41      407.85     13.20 o
   9  -5   4      540.40      509.48     15.74 o
  10  -5   4       53.44       63.85      7.67 o
  11  -5   4     1114.34     1124.86     35.21 o
  12  -5   4       42.22       24.76      9.65 o
  13  -5   4       36.33       39.51      7.22 o
  14  -5   4       24.67       26.94     14.83 o
  15  -5   4       35.35       50.99      9.65 o
  16  -5   4       55.72       61.92     10.89 o
  17  -5   4       51.68       28.01     12.92 o
 -17  -4   4        1.59        1.00     10.73 o
 -16  -4   4       89.13       89.34     14.77 o
 -15  -4   4       19.92       21.16      8.96 o
 -14  -4   4      376.90      397.99     22.53 o
 -13  -4   4       29.40       18.60      9.04 o
 -12  -4   4      178.86      194.44     18.17 o
 -11  -4   4       41.14       43.44      6.32 o
 -10  -4   4     1375.00     1378.46     22.29 o
  -9  -4   4      234.08      227.24      9.06 o
  -8  -4   4     1163.41     1103.70     17.21 o
  -7  -4   4      959.03      792.84     13.73 o
  -6  -4   4       19.67        8.74      2.66 o
  -5  -4   4     8686.52     8863.65     58.25 o
  -4  -4   4       32.88       49.92      4.49 o
  -3  -4   4      505.14      574.45     13.65 o
  -2  -4   4     1964.36     1996.76     25.17 o
  -1  -4   4     1873.04     2124.83     32.63 o
   0  -4   4      798.22      743.49     22.85 o
   1  -4   4      122.16      118.08     11.02 o
   2  -4   4       76.74      120.66     11.72 o
   3  -4   4      165.12      157.10     18.31 o
   4  -4   4     7918.46     8155.45    123.78 o
   5  -4   4     1316.76     1399.33     26.94 o
   6  -4   4       50.59       40.04      3.42 o
   7  -4   4       25.96       19.63      2.72 o
   8  -4   4       25.21       30.88      3.03 o
   9  -4   4     3785.76     3773.58     36.96 o
  10  -4   4      393.33      361.31     13.19 o
  11  -4   4       48.37       50.42      6.32 o
  12  -4   4        3.43        7.65      4.30 o
  13  -4   4       52.57       52.77      8.17 o
  14  -4   4      516.30      551.74     25.69 o
  15  -4   4      104.43       93.09     12.67 o
  16  -4   4       28.93       17.95      8.52 o
  17  -4   4       70.65       75.59     11.52 o
 -17  -3   4       77.08       83.78     12.11 o
 -16  -3   4      443.85      523.85     26.53 o
 -15  -3   4       38.51       53.77      9.93 o
 -14  -3   4      233.36      241.37     25.01 o
 -13  -3   4      301.08      329.53     23.61 o
 -12  -3   4      302.09      313.41     17.63 o
 -11  -3   4        3.50       10.98      4.90 o
 -10  -3   4     1045.76      996.25     20.78 o
  -9  -3   4     2217.62     2240.96     26.00 o
  -8  -3   4      563.03      542.78     11.12 o
  -7  -3   4     3039.10     2821.06     25.63 o
  -6  -3   4      335.84      327.33      9.74 o
  -5  -3   4       11.83       23.20      2.15 o
  -4  -3   4     4009.24     3734.22     40.09 o
  -3  -3   4     2260.83     2264.84     42.06 o
  -2  -3   4     3098.89     3370.42     31.76 o
  -1  -3   4      274.71      318.24      8.42 o
   0  -3   4     2468.45     3033.77     34.46 o
   1  -3   4       76.10      104.61      7.69 o
   2  -3   4      675.95      613.90     19.27 o
   3  -3   4      129.55      169.67     10.99 o
   4  -3   4      160.23      162.95     11.53 o
   5  -3   4     4243.91     4640.08     65.99 o
   6  -3   4      148.34      143.26      6.06 o
   7  -3   4     3034.44     2988.63     29.11 o
   8  -3   4      197.06      193.24      6.98 o
   9  -3   4        0.62        0.00      1.70 o
  10  -3   4      201.02      219.12     10.43 o
  11  -3   4        9.05       15.82      3.58 o
  12  -3   4      358.07      376.55     16.50 o
  13  -3   4        2.59        0.09      4.06 o
  14  -3   4       52.58       45.14     13.43 o
  15  -3   4       33.88       50.01      8.53 o
  16  -3   4      143.63      135.93     14.41 o
  17  -3   4       10.63        2.87      6.69 o
 -17  -2   4       94.85       73.44      9.95 o
 -16  -2   4        0.18        7.05      6.09 o
 -15  -2   4      570.20      619.96     32.47 o
 -14  -2   4       16.18       13.54      5.68 o
 -13  -2   4      399.95      416.87     20.90 o
 -12  -2   4        6.42       11.51      5.48 o
 -11  -2   4      216.72      205.61     11.23 o
 -10  -2   4     1058.23     1053.56     27.77 o
  -9  -2   4     2538.00     2442.67     29.79 o
  -8  -2   4      526.86      446.82      9.71 o
  -7  -2   4      423.03      402.85     10.62 o
  -6  -2   4     2594.67     2565.82     25.81 o
  -5  -2   4     1741.47     1719.20     22.32 o
  -4  -2   4      764.10      685.14     14.75 o
  -3  -2   4       76.02      117.59      4.99 o
  -2  -2   4      681.56      813.03      9.85 o
  -1  -2   4       49.35       43.11      2.69 o
   0  -2   4      473.54      440.29     10.31 o
   1  -2   4     3788.82     4265.48     41.93 o
   2  -2   4       46.40      102.52      7.13 o
   3  -2   4      441.25      479.99     17.01 o
   4  -2   4       57.81      122.91      9.62 o
   5  -2   4     1164.90     1045.80     30.17 o
   6  -2   4        9.17       15.81      2.32 o
   7  -2   4      609.57      596.61     13.55 o
   8  -2   4      951.38      920.67     15.25 o
   9  -2   4        1.41        0.00      2.21 o
  10  -2   4      481.66      484.52     14.43 o
  11  -2   4      974.41      944.03     21.37 o
  12  -2   4       88.18       83.25      7.15 o
  13  -2   4        2.78        8.76      3.53 o
  14  -2   4       93.71       99.09      8.60 o
  15  -2   4       20.65       21.41      5.66 o
  16  -2   4       55.51       63.40     10.56 o
  17  -2   4      199.05      210.14     31.08 o
 -18  -1   4       77.75       37.23     16.98 o
 -17  -1   4       78.68      116.14     14.34 o
 -16  -1   4       96.91       90.60     11.84 o
 -15  -1   4       66.96       82.44     10.73 o
 -14  -1   4        0.15        1.14      6.47 o
 -13  -1   4      629.73      669.18     26.11 o
 -12  -1   4     1146.60     1122.20     29.33 o
 -11  -1   4        5.37       10.70      3.81 o
 -10  -1   4      116.02      112.18      7.94 o
  -9  -1   4     1322.50     1325.60     29.02 o
  -8  -1   4     1450.17     1391.46     19.89 o
  -7  -1   4     6556.29     6553.51     41.37 o
  -6  -1   4      639.61      583.66     12.35 o
  -5  -1   4     1609.52     1497.73     23.69 o
  -4  -1   4      203.73      184.82      8.23 o
  -3  -1   4      331.22      306.14     12.08 o
  -2  -1   4     1763.94     1816.03     28.69 o
  -1  -1   4      809.17      982.65     16.88 o
   0  -1   4      392.82      467.60     17.30 o
   1  -1   4     6895.49     8162.07     38.46 o
   2  -1   4      970.83      922.62     16.98 o
   3  -1   4       49.45       44.19      4.40 o
   4  -1   4        5.87        4.92      3.77 o
   5  -1   4     3647.47     4067.49    107.65 o
   6  -1   4     6806.44     7069.31     38.50 o
   7  -1   4     2119.20     2072.13     20.65 o
   8  -1   4     1529.35     1506.56     18.85 o
   9  -1   4     1198.07     1183.52     18.59 o
  10  -1   4        4.92        7.29      2.95 o
  11  -1   4      236.73      239.59     10.84 o
  12  -1   4       20.33       20.42      4.53 o
  13  -1   4        2.32        0.62      4.10 o
  14  -1   4       14.22       20.66      5.68 o
  15  -1   4      391.85      419.72     17.80 o
  16  -1   4        5.38       15.22      5.32 o
  17  -1   4       22.84       31.49     15.81 o
 -18   0   4       27.80       12.22     11.73 o
 -17   0   4        1.93        1.90      6.50 o
 -16   0   4       23.02        9.69      5.90 o
 -15   0   4      130.92      144.60     16.31 o
 -14   0   4      736.01      784.15     29.73 o
 -13   0   4        5.26        2.91      3.97 o
 -12   0   4      513.11      519.27     18.57 o
 -11   0   4       14.12       14.76      4.72 o
 -10   0   4       68.47       65.28      5.84 o
  -9   0   4     4377.22     4350.09     43.25 o
  -8   0   4      670.06      643.25     13.45 o
  -7   0   4     1807.82     1724.31     30.16 o
  -6   0   4       49.32       58.97      5.47 o
  -5   0   4     4333.78     4703.56    182.34 o
  -4   0   4      644.15      565.57     23.54 o
  -3   0   4     1002.01     1110.76     28.56 o
  -2   0   4     2558.17     2929.40     41.88 o
  -1   0   4     3450.23     4270.58     48.09 o
   0   0   4     1112.55     1209.63     26.14 o
   1   0   4     5149.76     6107.13     53.70 o
   2   0   4      276.72      392.03     14.92 o
   3   0   4       82.20      110.85      7.12 o
   4   0   4      124.00       89.52      5.65 o
   5   0   4     3358.50     3686.80     77.67 o
   6   0   4     3657.27     4189.68     28.52 o
   7   0   4      949.71      862.71     13.97 o
   8   0   4        0.18        3.74      1.92 o
   9   0   4       23.49       19.35      2.96 o
  10   0   4      210.27      201.49      8.34 o
  11   0   4      144.98      121.84      7.89 o
  12   0   4       25.69       33.64      4.80 o
  13   0   4      833.04      837.22     25.61 o
  14   0   4      209.98      206.83     12.11 o
  15   0   4      307.74      331.33     16.02 o
  16   0   4        1.10        0.99      5.11 o
  17   0   4        5.53       10.94      5.86 o
 -18   1   4        3.14        0.00     11.39 o
 -17   1   4        0.98        0.00      6.90 o
 -16   1   4       12.26       14.99      6.49 o
 -15   1   4       74.97       78.82     11.02 o
 -14   1   4        0.77        5.04      5.55 o
 -13   1   4      116.28       99.07      9.23 o
 -12   1   4      336.01      310.75     14.68 o
 -11   1   4     2529.70     2433.21     43.71 o
 -10   1   4      324.25      319.50     11.36 o
  -9   1   4        7.22       13.02      2.86 o
  -8   1   4       24.00       10.10      2.27 o
  -7   1   4        3.95       11.60      2.43 o
  -6   1   4     3451.51     3415.97     28.73 o
  -5   1   4       22.16       13.13      3.28 o
  -4   1   4     3741.70     3981.29    104.26 o
  -3   1   4       34.70       28.63      4.52 o
  -2   1   4      723.88      768.68     18.15 o
  -1   1   4      989.70     1192.86     28.54 o
   0   1   4     1098.35     1209.29     28.57 o
   1   1   4     1096.72     1040.73     27.39 o
   2   1   4     8877.10     9581.88     61.32 o
   3   1   4    11490.28    13075.29     90.93 o
   4   1   4     1098.98     1217.14     23.10 o
   5   1   4      131.18      106.48      6.98 o
   6   1   4        0.52        1.71      1.91 o
   7   1   4     1193.20     1242.67     15.36 o
   8   1   4     1463.57     1399.28     22.68 o
   9   1   4      913.54      893.25     15.30 o
  10   1   4        3.12        7.50      2.41 o
  11   1   4      341.83      363.31     11.99 o
  12   1   4      853.81      830.44     21.39 o
  13   1   4        2.61        9.35      4.21 o
  14   1   4       10.84       11.30      4.83 o
  15   1   4       42.25       47.01      8.82 o
  16   1   4      102.64      106.74     11.07 o
  17   1   4      152.54      140.44     13.12 o
 -17   2   4      108.65      107.55     15.17 o
 -16   2   4        0.76        0.03      5.69 o
 -15   2   4       95.76      114.89     12.99 o
 -14   2   4       33.43       28.57      6.97 o
 -13   2   4     2408.96     2428.56     44.96 o
 -12   2   4      472.21      468.12     17.90 o
 -11   2   4      393.67      376.70     15.09 o
 -10   2   4      194.74      184.33     11.08 o
  -9   2   4      532.33      499.40     13.35 o
  -8   2   4     2067.56     2008.74     21.77 o
  -7   2   4       95.74       77.23      4.57 o
  -6   2   4     1771.26     1655.82     21.94 o
  -5   2   4     1942.18     2089.76     35.17 o
  -4   2   4     2676.36     3237.52     53.76 o
  -3   2   4    41520.39    46641.61    197.00 o
  -2   2   4     7261.57     7928.81    104.94 o
  -1   2   4      580.14      670.42     18.79 o
   0   2   4        6.82        8.53      3.52 o
   1   2   4      567.40      450.63     19.44 o
   2   2   4     1046.01     1371.03     28.97 o
   3   2   4     4051.46     4800.05     57.75 o
   4   2   4     1440.29     1493.13     24.10 o
   5   2   4      477.38      568.90     16.20 o
   6   2   4     2663.47     2691.40     41.25 o
   7   2   4      425.46      426.06      9.13 o
   8   2   4      150.18      129.37      5.66 o
   9   2   4       18.72       16.31      2.82 o
  10   2   4      739.01      777.95     15.39 o
  11   2   4        8.23       15.39      3.17 o
  12   2   4       65.15       60.61      7.29 o
  13   2   4       27.75       23.44      5.34 o
  14   2   4        5.81        0.00      4.77 o
  15   2   4      225.95      230.85     15.11 o
  16   2   4       67.27       67.56      8.88 o
  17   2   4       30.95       18.58      8.28 o
 -17   3   4       92.58       99.32     13.06 o
 -16   3   4       52.88       63.28     11.26 o
 -15   3   4      100.44      102.53      9.95 o
 -14   3   4       21.83       18.93      6.01 o
 -13   3   4      100.08      107.61      9.75 o
 -12   3   4     1014.01      965.73     25.69 o
 -11   3   4       69.17       63.24      6.47 o
 -10   3   4     2584.75     2508.30     36.79 o
  -9   3   4      929.55      883.34     16.05 o
  -8   3   4      149.64      151.43      6.36 o
  -7   3   4      369.48      368.33      9.24 o
  -6   3   4      839.86      761.58     12.32 o
  -5   3   4     4582.99     4757.74     88.52 o
  -4   3   4     4768.39     5174.92     69.26 o
  -3   3   4     6628.83     7973.48    193.07 o
  -2   3   4      376.03      297.81     14.40 o
  -1   3   4       68.18       59.00      8.65 o
   0   3   4       76.82       95.93      7.92 o
   1   3   4     1371.96     1706.95     44.91 o
   2   3   4     4489.36     5058.22     59.45 o
   3   3   4     3509.86     4632.78     59.54 o
   4   3   4    18126.14    19756.55    147.14 o
   5   3   4      669.51      763.55     16.06 o
   6   3   4       19.51       29.18      3.29 o
   7   3   4     2162.95     2025.54     20.13 o
   8   3   4      268.21      252.04      7.88 o
   9   3   4      509.33      511.64     12.86 o
  10   3   4       37.81       41.85      4.37 o
  11   3   4      223.85      219.65      9.61 o
  12   3   4      241.92      244.44     11.89 o
  13   3   4      438.50      446.23     16.32 o
  14   3   4        9.68        8.26      4.24 o
  15   3   4       15.13       12.13      6.09 o
  16   3   4      199.05      222.16     22.70 o
  17   3   4       81.04      103.81     17.13 o
 -17   4   4       39.47       49.80     12.85 o
 -16   4   4       33.19       34.12     11.43 o
 -15   4   4      173.26      181.73     15.57 o
 -14   4   4        1.63        0.00      4.77 o
 -13   4   4      383.27      358.00     16.81 o
 -12   4   4      898.40      877.41     24.69 o
 -11   4   4      939.64      936.37     24.11 o
 -10   4   4      377.51      374.75     12.69 o
  -9   4   4      395.44      401.30     11.14 o
  -8   4   4        8.92       12.37      2.17 o
  -7   4   4     3109.67     3059.87     27.66 o
  -6   4   4      933.05      884.98     14.00 o
  -5   4   4      215.26      242.59      7.71 o
  -4   4   4       70.12       99.24      5.98 o
  -3   4   4      435.48      366.36     21.77 o
  -2   4   4     1769.72     1789.15     38.12 o
  -1   4   4     2283.70     2338.39     42.30 o
   0   4   4       22.84       58.84      7.02 o
   1   4   4      158.46      177.21     11.69 o
   2   4   4     2834.78     2642.74     53.79 o
   3   4   4     1223.70     1135.41     33.24 o
   4   4   4     2580.54     2958.62     46.87 o
   5   4   4        2.74        1.60      2.22 o
   6   4   4       58.01       43.01      4.67 o
   7   4   4       18.29       13.91      2.27 o
   8   4   4      361.30      363.85     10.47 o
   9   4   4      388.46      389.55     11.37 o
  10   4   4       71.09       81.64      6.49 o
  11   4   4      823.27      811.96     17.26 o
  12   4   4       37.24       41.91      6.26 o
  13   4   4        0.04        4.79      4.75 o
  14   4   4      159.85      176.54     18.55 o
  15   4   4       13.27       10.02      7.79 o
  16   4   4       14.67       31.85     10.23 o
  17   4   4       17.25       10.34      8.16 o
 -17   5   4        7.32        7.45      9.73 o
 -16   5   4        6.61       20.09      8.63 o
 -15   5   4      219.16      228.11     17.62 o
 -14   5   4      128.77      120.79     12.64 o
 -13   5   4       56.83       52.12      8.34 o
 -12   5   4        3.00        8.00      4.63 o
 -11   5   4      325.34      287.74     13.69 o
 -10   5   4      694.32      666.90     31.51 o
  -9   5   4      626.23      566.67     15.12 o
  -8   5   4     1347.08     1301.64     21.67 o
  -7   5   4        6.11       14.13      2.85 o
  -6   5   4     1631.38     1547.63     19.39 o
  -5   5   4        2.55        6.02      1.77 o
  -4   5   4      285.12      302.24     10.01 o
  -3   5   4       95.85       68.34      4.42 o
  -2   5   4     2596.68     2974.05     77.93 o
  -1   5   4     3109.89     3402.36     55.94 o
   0   5   4     6124.25     6634.35    106.54 o
   1   5   4       29.97       30.57      6.00 o
   2   5   4       23.59       20.78      4.65 o
   3   5   4      244.82      198.31      7.95 o
   4   5   4      159.68      147.21      7.93 o
   5   5   4     4941.07     5403.43     63.83 o
   6   5   4      451.10      432.99     13.94 o
   7   5   4     1444.44     1429.10     29.27 o
   8   5   4      380.96      363.02     15.86 o
   9   5   4      213.02      214.67     11.20 o
  10   5   4      212.23      196.33     11.46 o
  11   5   4      133.30      134.81      8.10 o
  12   5   4       28.20       25.13      4.44 o
  13   5   4        6.51        0.05      4.49 o
  14   5   4      355.42      344.75     20.49 o
  15   5   4       19.35       34.56     10.63 o
  16   5   4        8.94       10.78      7.85 o
 -17   6   4      143.64      158.29     28.06 o
 -16   6   4       13.12       10.01      7.69 o
 -15   6   4      205.63      197.03     18.14 o
 -14   6   4       59.59       67.33     10.71 o
 -13   6   4        4.29        3.59      4.94 o
 -12   6   4       63.04       39.22      6.79 o
 -11   6   4      161.60      146.25     10.22 o
 -10   6   4      498.70      462.42     14.84 o
  -9   6   4      134.83      121.47      7.63 o
  -8   6   4      800.45      750.98     19.22 o
  -7   6   4     1264.48     1203.22     20.40 o
  -6   6   4     2130.34     2114.38     32.41 o
  -5   6   4     1554.15     1468.50     20.26 o
  -4   6   4      281.90      269.38      8.44 o
  -3   6   4       11.35       18.32      2.14 o
  -2   6   4      740.21      738.11     13.94 o
  -1   6   4      962.36      900.03     16.75 o
   0   6   4      205.07      209.15      6.93 o
   1   6   4     2317.97     2151.35     25.70 o
   2   6   4        5.20        2.63      1.41 o
   3   6   4      513.90      473.68     13.36 o
   4   6   4        4.61        0.00      3.29 o
   5   6   4     1833.79     1786.08     81.11 o
   6   6   4      134.46       94.51      8.18 o
   7   6   4     1106.52     1107.54     31.23 o
   8   6   4      127.29      118.41      9.42 o
   9   6   4      149.67      149.89     11.17 o
  10   6   4      598.53      589.47     17.71 o
  11   6   4       12.29       10.12      3.30 o
  12   6   4      539.90      535.31     17.05 o
  13   6   4       30.67       29.34      6.45 o
  14   6   4        4.80        6.70      5.46 o
  15   6   4      468.31      448.12     24.61 o
  16   6   4       69.22       70.90     14.44 o
 -16   7   4       34.80       27.87      7.41 o
 -15   7   4       54.84       74.59     11.06 o
 -14   7   4      419.09      414.47     23.08 o
 -13   7   4       12.61       12.68      5.64 o
 -12   7   4      319.77      333.88     19.10 o
 -11   7   4        0.12        4.83      5.30 o
 -10   7   4      202.19      174.86      9.63 o
  -9   7   4     2113.12     1987.68     30.16 o
  -8   7   4      205.14      205.57     10.71 o
  -7   7   4     1141.44     1160.25     29.29 o
  -6   7   4      246.49      247.47      9.26 o
  -5   7   4      146.44      144.34      6.12 o
  -4   7   4      236.78      254.36      8.09 o
  -3   7   4      142.61      147.11      6.05 o
  -2   7   4       17.81       13.06      1.99 o
  -1   7   4     6685.27     6653.39     42.55 o
   0   7   4     8624.29     8918.29     41.16 o
   1   7   4      374.83      401.14      9.30 o
   2   7   4      839.24      865.56     14.15 o
   3   7   4      190.38      189.46      7.41 o
   4   7   4      982.57     1000.45     19.81 o
   5   7   4      248.70      248.20     14.39 o
   6   7   4      809.99      746.62     25.47 o
   7   7   4      754.96      825.41     42.20 o
   8   7   4     1339.20     1303.89     40.99 o
   9   7   4      977.73      942.17     49.83 o
  10   7   4        1.04        0.00      3.31 o
  11   7   4        1.14        1.31      3.00 o
  12   7   4       32.76       33.32      6.63 o
  13   7   4      314.69      347.10     26.81 o
  14   7   4       24.09       13.61      7.54 o
  15   7   4      102.05      100.23     12.44 o
  16   7   4       33.34       71.92     18.51 o
 -16   8   4      198.98      235.49     23.89 o
 -15   8   4       62.19       60.28     11.91 o
 -14   8   4       76.60       96.70     15.08 o
 -13   8   4      104.30       96.53     11.18 o
 -12   8   4        1.42        8.10      5.91 o
 -11   8   4      959.74      919.08     30.42 o
 -10   8   4       20.48       32.13      5.73 o
  -9   8   4      221.58      189.67     11.14 o
  -8   8   4        1.97        7.06      3.55 o
  -7   8   4      122.91      111.82      9.54 o
  -6   8   4       42.38       36.34      4.53 o
  -5   8   4       16.64       15.80      2.74 o
  -4   8   4        0.44        6.04      1.94 o
  -3   8   4     1371.53     1296.92     19.00 o
  -2   8   4     1985.94     1881.40     24.46 o
  -1   8   4        0.24        0.79      2.01 o
   0   8   4      182.06      182.97      6.74 o
   1   8   4      486.60      521.62     10.62 o
   2   8   4     1213.06     1185.64     19.37 o
   3   8   4      152.68      151.62      8.51 o
   4   8   4      704.35      663.51     15.01 o
   5   8   4        5.88        2.08      2.39 o
   6   8   4      173.98      168.51     10.72 o
   7   8   4     1276.02     1304.71     55.86 o
   8   8   4      327.78      338.83     21.22 o
   9   8   4       66.73       54.71      7.92 o
  10   8   4      246.22      257.22     26.78 o
  11   8   4      604.49      591.97     26.39 o
  12   8   4      169.21      152.61     14.44 o
  13   8   4      142.33      157.15     15.00 o
  14   8   4      290.30      314.99     25.20 o
  15   8   4       21.39       21.98     11.65 o
 -15   9   4        0.30        0.00      9.39 o
 -14   9   4       63.14       79.12     13.35 o
 -13   9   4      230.94      214.31     16.59 o
 -12   9   4      100.40      107.91     15.00 o
 -11   9   4       96.44      102.93     15.03 o
 -10   9   4       15.73       24.30      8.65 o
  -9   9   4       21.79       34.31      6.82 o
  -8   9   4      178.77      138.14     11.83 o
  -7   9   4      121.61      134.42     11.11 o
  -6   9   4        2.34        0.00      2.72 o
  -5   9   4      184.87      196.52     10.46 o
  -4   9   4     1440.21     1439.01     23.61 o
  -3   9   4       29.00       23.54      3.40 o
  -2   9   4        1.18        4.85      2.93 o
  -1   9   4      225.42      241.67      9.28 o
   0   9   4      416.54      390.78     11.56 o
   1   9   4     1408.97     1408.42     22.30 o
   2   9   4       92.73       74.83      5.49 o
   3   9   4       41.45       38.92      4.21 o
   4   9   4      517.49      491.58     13.81 o
   5   9   4     1167.26     1141.13     24.79 o
   6   9   4       16.35       16.09      3.21 o
   7   9   4       35.35       29.85      6.45 o
   8   9   4       87.84       91.23      9.63 o
   9   9   4      988.29     1055.46     33.56 o
  10   9   4      897.31      926.73     32.31 o
  11   9   4       14.65       21.31      7.24 o
  12   9   4       31.20       43.28      9.01 o
  13   9   4        2.18        0.00      5.95 o
  14   9   4      424.94      420.15     30.13 o
 -15  10   4       15.70       32.36     16.67 o
 -14  10   4       62.65       51.70     11.63 o
 -13  10   4       69.34       65.83     12.65 o
 -12  10   4      108.45      113.79     15.83 o
 -11  10   4        2.37        2.63      6.80 o
 -10  10   4      400.52      372.12     25.67 o
  -9  10   4      344.07      353.37     24.22 o
  -8  10   4       15.85        1.98      4.89 o
  -7  10   4        0.32        1.82      3.92 o
  -6  10   4      879.90      851.85     27.16 o
  -5  10   4       77.04       83.79      7.42 o
  -4  10   4       56.83       41.00      4.46 o
  -3  10   4      260.65      282.78     11.10 o
  -2  10   4       30.27       27.26      4.19 o
  -1  10   4     1604.78     1592.14     25.32 o
   0  10   4       36.16       38.34      4.99 o
   1  10   4      349.63      337.84     10.65 o
   2  10   4       54.79       50.46      4.59 o
   3  10   4      391.43      359.18     11.33 o
   4  10   4      774.41      763.99     16.78 o
   5  10   4       22.69       24.72      4.03 o
   6  10   4      111.65      105.86      7.49 o
   7  10   4       10.58        7.68      3.66 o
   8  10   4     1156.21     1143.12     29.18 o
   9  10   4       30.02       13.78      8.47 o
  10  10   4      189.70      154.79     24.20 o
  11  10   4       71.73       72.90     10.40 o
  12  10   4        1.68        8.39     10.20 o
  13  10   4      901.27      980.29     44.99 o
  14  10   4       39.19       40.42     11.50 o
 -14  11   4        9.18        0.00      6.80 o
 -13  11   4       22.63       12.21     17.49 o
 -12  11   4      193.19      171.84     22.16 o
 -11  11   4       40.95       51.98     11.48 o
 -10  11   4       86.49       82.71     11.12 o
  -9  11   4        9.46        9.44      4.99 o
  -8  11   4      107.30      116.78     11.92 o
  -7  11   4        8.53       18.94      5.86 o
  -6  11   4        1.91        7.21      4.97 o
  -5  11   4      621.97      615.72     20.15 o
  -4  11   4       77.54       77.57      6.51 o
  -3  11   4     1210.95     1209.85     30.99 o
  -2  11   4        2.11        8.59      2.96 o
  -1  11   4       27.17       21.57      4.07 o
   0  11   4       50.39       64.69      7.92 o
   1  11   4       96.96      105.35      8.19 o
   2  11   4      276.81      295.94     12.40 o
   3  11   4       13.03       12.79      2.92 o
   4  11   4      380.72      347.59     11.21 o
   5  11   4        4.15        8.54      3.46 o
   6  11   4      509.01      494.43     15.22 o
   7  11   4       18.06       14.44      3.81 o
   8  11   4       60.73       62.24      9.09 o
   9  11   4      343.28      359.30     39.96 o
  10  11   4      125.53      113.44     12.87 o
  11  11   4     1488.42     1470.40     45.34 o
  12  11   4       14.68        4.66     11.96 o
  13  11   4       38.01       25.34      9.96 o
 -13  12   4       23.95        3.56      6.67 o
 -12  12   4        0.58        9.45      7.72 o
 -11  12   4       41.69       37.52     11.22 o
 -10  12   4        5.56       11.15     16.56 o
  -9  12   4        7.38       16.57     13.18 o
  -8  12   4      105.85      112.33     12.06 o
  -7  12   4      475.37      444.43     22.40 o
  -6  12   4       18.26       16.92      4.74 o
  -5  12   4      293.70      302.09     15.11 o
  -4  12   4       28.30       26.86      4.46 o
  -3  12   4      144.99      141.01      8.96 o
  -2  12   4      672.27      661.34     22.48 o
  -1  12   4       83.74       76.82      7.49 o
   0  12   4       28.34       39.31      7.86 o
   1  12   4      100.98      102.07     11.11 o
   2  12   4        4.72        3.37      3.77 o
   3  12   4      809.43      813.71     28.47 o
   4  12   4      455.34      450.23     13.49 o
   5  12   4      106.72      102.11      9.07 o
   6  12   4       79.91       75.24      6.88 o
   7  12   4       11.06       24.13      7.05 o
   8  12   4       20.65       18.10      9.04 o
   9  12   4      415.06      389.21     25.04 o
  10  12   4      213.37      236.22     18.80 o
  11  12   4      211.95      246.68     26.68 o
  12  12   4        5.08       19.53      8.48 o
 -12  13   4       16.70        9.43      9.41 o
 -11  13   4       21.41       19.78      9.23 o
 -10  13   4       11.26       16.25      8.89 o
  -9  13   4      142.67      146.86     19.02 o
  -8  13   4      369.30      375.54     27.21 o
  -7  13   4       30.28       34.85      7.95 o
  -6  13   4       27.29       25.22      5.68 o
  -5  13   4      402.69      397.66     18.10 o
  -4  13   4       92.71       91.30      7.95 o
  -3  13   4       89.52       85.89      8.43 o
  -2  13   4       74.65       81.53      8.17 o
  -1  13   4       70.88       72.00      9.42 o
   0  13   4       10.42        0.00      5.52 o
   1  13   4      639.59      610.08     30.87 o
   2  13   4       67.58       75.05     12.92 o
   3  13   4      268.79      253.23     14.10 o
   4  13   4       19.20       22.76      5.48 o
   5  13   4       85.85       64.79      7.48 o
   6  13   4       18.82       18.14      5.30 o
   7  13   4      345.87      366.28     56.56 o
   8  13   4       45.02       40.06     10.59 o
   9  13   4       80.71      107.70     16.08 o
  10  13   4      251.95      280.36     35.92 o
  11  13   4       45.71       19.34     16.27 o
 -11  14   4       56.20       54.73     11.35 o
 -10  14   4       82.03       80.84     15.28 o
  -9  14   4       82.66       72.15     20.69 o
  -8  14   4       40.86       60.80     25.29 o
  -7  14   4       16.36       29.43      9.44 o
  -6  14   4      623.62      656.08     28.26 o
  -5  14   4       79.90       76.65      9.17 o
  -4  14   4      658.94      659.54     27.23 o
  -3  14   4       19.45       23.11      6.08 o
  -2  14   4        0.87        2.76      7.47 o
  -1  14   4      700.54      740.10     28.70 o
   0  14   4      300.60      323.42     19.24 o
   1  14   4      263.98      302.55     23.45 o
   2  14   4        0.36        4.43     14.47 o
   3  14   4       54.46       57.44     11.30 o
   4  14   4      134.18      159.33     14.06 o
   5  14   4      268.55      284.22     15.83 o
   6  14   4      458.15      468.48     24.32 o
   7  14   4        3.26       15.83      8.72 o
   8  14   4       95.20       80.87     13.65 o
   9  14   4      299.45      353.47     27.01 o
  10  14   4      165.70      170.78     28.41 o
  -9  15   4        0.74        0.00     12.20 o
  -8  15   4       15.14       18.81     10.69 o
  -7  15   4     1403.45     1509.92     56.19 o
  -6  15   4       18.29        7.22      6.87 o
  -5  15   4        4.16        8.26      7.67 o
  -4  15   4        8.46        9.46      5.65 o
  -3  15   4        7.62        0.00      9.83 o
  -2  15   4      701.32      722.34     30.59 o
  -1  15   4       64.59       62.43     10.08 o
   0  15   4        2.89       15.54      9.42 o
   1  15   4       16.07       32.10     11.06 o
   2  15   4       55.52       71.13     13.00 o
   3  15   4      101.91      104.71     15.78 o
   4  15   4       27.29       36.19     14.87 o
   5  15   4        5.59        0.00      5.91 o
   6  15   4      192.88      199.59     16.25 o
   7  15   4     1015.01     1102.85     47.72 o
   8  15   4       81.50       84.55     15.05 o
  -8  16   4        5.07        1.34     10.90 o
  -7  16   4       34.55       29.76     15.12 o
  -6  16   4      237.80      213.88     17.33 o
  -5  16   4       49.42       54.04     13.78 o
  -4  16   4      368.52      386.05     28.34 o
  -3  16   4        3.98        1.65      7.18 o
  -2  16   4      107.02      122.00     13.55 o
  -1  16   4      155.04      141.03     14.25 o
   0  16   4      221.70      235.70     22.96 o
   1  16   4      147.70      156.64     19.09 o
   2  16   4       33.06       58.49     13.56 o
   3  16   4      200.73      172.25     19.67 o
   4  16   4       30.11       35.43     10.21 o
   5  16   4      293.63      284.16     32.90 o
   6  16   4        1.18        0.00      7.42 o
   7  16   4      316.22      328.96     27.28 o
  -5  17   4      287.89      286.09     25.21 o
  -4  17   4       22.70        9.49      8.55 o
  -3  17   4      158.44      207.72     22.03 o
  -2  17   4        8.92       10.20      9.15 o
  -1  17   4      111.13       93.46     13.31 o
   0  17   4        0.12        0.00      6.84 o
   1  17   4        0.05        0.00      7.67 o
   2  17   4       50.08       63.76     13.31 o
   3  17   4      233.00      248.12     33.29 o
   4  17   4       35.43       46.34      9.95 o
  -4 -18   5        1.62        0.00     11.45 o
  -3 -18   5       76.33       54.87     12.88 o
  -2 -18   5       16.73       25.54     16.53 o
  -1 -18   5       46.76       60.61     13.39 o
   0 -18   5       27.93       26.50     10.93 o
   1 -18   5       51.76       72.53     11.48 o
   2 -18   5      159.46      162.93     20.62 o
   3 -18   5        9.65       13.65      8.97 o
   4 -18   5       62.87       64.55     13.90 o
   5 -18   5        5.78        2.27     11.24 o
  -6 -17   5        3.43        0.00      6.63 o
  -5 -17   5      322.03      325.66     18.89 o
  -4 -17   5      110.86      114.18     11.56 o
  -3 -17   5        2.86       15.55      7.04 o
  -2 -17   5       10.47        3.09      6.72 o
  -1 -17   5       30.68       25.30      6.97 o
   0 -17   5      165.42      183.40     14.54 o
   1 -17   5       42.31       56.66     10.73 o
   2 -17   5        1.99       23.23     10.70 o
   3 -17   5       31.98       24.75     20.35 o
   4 -17   5      251.52      269.28     24.80 o
   5 -17   5      393.80      451.87     25.63 o
   6 -17   5       81.50       71.08     11.09 o
   7 -17   5       36.28       55.88     13.72 o
  -8 -16   5      564.34      646.22     38.65 o
  -7 -16   5       23.40       12.44      7.30 o
  -6 -16   5      126.13      127.40     17.57 o
  -5 -16   5        4.44        5.20      5.25 o
  -4 -16   5      137.25      136.23     10.84 o
  -3 -16   5       21.56       20.95      5.36 o
  -2 -16   5       63.14       75.87     10.80 o
  -1 -16   5        2.86        6.60      5.20 o
   0 -16   5        9.33       19.46      6.27 o
   1 -16   5      158.25      168.38     13.16 o
   2 -16   5       28.00        9.80      5.47 o
   3 -16   5      413.52      453.09     30.61 o
   4 -16   5        4.29       15.63      8.86 o
   5 -16   5       13.02       17.55      7.28 o
   6 -16   5      290.74      309.62     26.15 o
   7 -16   5       22.07       29.25     13.65 o
   8 -16   5      376.11      389.58     29.83 o
   9 -16   5        4.05        4.82     14.98 o
 -10 -15   5      137.96      196.62     21.79 o
  -9 -15   5        1.62        0.00     15.75 o
  -8 -15   5       10.69        9.50     11.19 o
  -7 -15   5       33.33       36.52     14.98 o
  -6 -15   5       57.76       54.76     12.39 o
  -5 -15   5      238.89      217.16     12.63 o
  -4 -15   5        0.32        2.74      4.87 o
  -3 -15   5      513.42      512.00     19.10 o
  -2 -15   5        1.01        0.13      5.15 o
  -1 -15   5       92.03       94.08     13.34 o
   0 -15   5        0.98        8.02      5.09 o
   1 -15   5      255.50      280.13     16.27 o
   2 -15   5       71.62       64.64      8.65 o
   3 -15   5       81.63       66.60      7.57 o
   4 -15   5      141.33      170.39     14.52 o
   5 -15   5       34.50       46.34      9.66 o
   6 -15   5      675.53      696.58     45.55 o
   7 -15   5       10.97        0.00      7.90 o
   8 -15   5        3.39       16.84      9.28 o
   9 -15   5       41.05       37.13     11.63 o
  10 -15   5       51.65       37.86     11.55 o
  11 -15   5       90.11       61.10     19.28 o
 -11 -14   5      220.83      245.22     24.01 o
 -10 -14   5      149.52      139.66     20.14 o
  -9 -14   5       45.26       62.14     12.89 o
  -8 -14   5        9.43        8.83     14.30 o
  -7 -14   5      417.79      415.86     22.60 o
  -6 -14   5      293.34      293.83     29.46 o
  -5 -14   5      200.43      187.61     11.55 o
  -4 -14   5       47.15       42.97      6.26 o
  -3 -14   5      508.48      517.92     18.33 o
  -2 -14   5      774.65      818.58     21.03 o
  -1 -14   5      230.33      236.52     11.43 o
   0 -14   5       12.95       12.45      5.04 o
   1 -14   5        3.92        3.88      4.55 o
   2 -14   5      332.13      340.84     14.78 o
   3 -14   5        4.72        5.99      3.89 o
   4 -14   5      853.81      853.44     30.56 o
   5 -14   5      187.74      171.85     14.37 o
   6 -14   5        0.58        1.20      5.78 o
   7 -14   5      565.19      563.86     33.10 o
   8 -14   5      126.01      143.09     18.15 o
   9 -14   5      102.70      121.87     21.89 o
  10 -14   5        9.72       11.12      8.73 o
  11 -14   5       20.51       11.77     19.19 o
  12 -14   5       50.35       50.70     22.91 o
 -12 -13   5       17.62       38.55      9.35 o
 -11 -13   5        4.58       17.08      7.77 o
 -10 -13   5       11.30       11.12      8.26 o
  -9 -13   5      376.41      336.27     25.86 o
  -8 -13   5      415.95      362.85     26.34 o
  -7 -13   5        1.54        1.81      5.94 o
  -6 -13   5        0.01        2.15      5.36 o
  -5 -13   5      146.29      150.60      9.61 o
  -4 -13   5     1274.83     1305.95     27.51 o
  -3 -13   5      243.35      229.23     11.69 o
  -2 -13   5        2.94        1.78      3.18 o
  -1 -13   5       55.38       49.86      5.40 o
   0 -13   5      102.06      111.70      8.58 o
   1 -13   5       87.32       92.41      8.77 o
   2 -13   5      633.09      652.82     19.21 o
   3 -13   5       93.52       76.42      6.89 o
   4 -13   5      533.47      513.61     17.48 o
   5 -13   5     1411.68     1431.02     38.34 o
   6 -13   5       73.25       89.65     11.05 o
   7 -13   5      307.15      330.75     25.41 o
   8 -13   5        3.44        2.78      8.50 o
   9 -13   5        5.59       16.23      6.42 o
  10 -13   5        7.13        0.00      6.57 o
  11 -13   5       46.26       36.99      8.65 o
  12 -13   5       25.09        2.23      9.22 o
  13 -13   5       11.34       17.85      8.22 o
 -13 -12   5       74.30       84.72     12.67 o
 -12 -12   5        4.19       11.88      7.98 o
 -11 -12   5      432.01      403.30     23.95 o
 -10 -12   5     1161.46     1219.48     48.05 o
  -9 -12   5        0.38        0.00      6.61 o
  -8 -12   5       33.85       34.90      7.86 o
  -7 -12   5        1.42        0.00      4.40 o
  -6 -12   5      428.15      429.78     20.62 o
  -5 -12   5      133.98      125.66      8.52 o
  -4 -12   5        1.37        6.94      3.44 o
  -3 -12   5        0.30        3.28      3.27 o
  -2 -12   5      990.08      963.17     20.39 o
  -1 -12   5      481.01      532.39     15.13 o
   0 -12   5      186.81      170.83      8.74 o
   1 -12   5      370.76      342.77     13.04 o
   2 -12   5      980.86      951.32     21.89 o
   3 -12   5     1535.08     1569.29     30.93 o
   4 -12   5      840.61      828.78     21.08 o
   5 -12   5     1556.69     1605.54     38.69 o
   6 -12   5      332.33      349.98     18.54 o
   7 -12   5       50.32       47.08      7.54 o
   8 -12   5      271.96      294.65     18.43 o
   9 -12   5       36.96       48.97     12.39 o
  10 -12   5       55.67       64.22     12.23 o
  11 -12   5        0.05        6.50      8.18 o
  12 -12   5       53.46       49.23     12.58 o
  13 -12   5       21.02       10.71     19.23 o
  14 -12   5       22.10       26.46     13.23 o
 -14 -11   5      142.04      143.88     19.72 o
 -13 -11   5       44.73       29.43      8.09 o
 -12 -11   5      112.37      107.14     11.30 o
 -11 -11   5       52.53       21.16      9.50 o
 -10 -11   5        0.73        0.00      6.03 o
  -9 -11   5       69.19       64.29     11.42 o
  -8 -11   5      188.70      159.98     13.58 o
  -7 -11   5      708.44      675.05     21.70 o
  -6 -11   5        3.08        7.92      5.05 o
  -5 -11   5       33.50       33.94      3.97 o
  -4 -11   5        0.16        3.48      2.72 o
  -3 -11   5      746.93      770.18     18.12 o
  -2 -11   5      405.87      398.82     12.37 o
  -1 -11   5        2.54        1.62      2.62 o
   0 -11   5     1328.09     1333.07     20.21 o
   1 -11   5      256.60      287.93     10.40 o
   2 -11   5     1867.29     1948.47     29.38 o
   3 -11   5      694.27      662.78     17.47 o
   4 -11   5        5.78        3.55      3.07 o
   5 -11   5      334.10      332.97     14.41 o
   6 -11   5      390.27      400.97     16.52 o
   7 -11   5      515.18      492.40     22.34 o
   8 -11   5       22.35       22.80      8.78 o
   9 -11   5       98.74      108.24     11.46 o
  10 -11   5      248.64      262.78     17.35 o
  11 -11   5      223.01      217.36     16.24 o
  12 -11   5      229.80      217.55     16.80 o
  13 -11   5       26.35       13.64      5.92 o
  14 -11   5        8.04        7.40      7.55 o
 -15 -10   5        0.35        0.00     10.05 o
 -14 -10   5      209.49      211.36     15.43 o
 -13 -10   5       70.89       73.52      9.16 o
 -12 -10   5       68.76       40.95      6.58 o
 -11 -10   5       32.52       23.04      5.64 o
 -10 -10   5       64.69       68.34     11.58 o
  -9 -10   5     1647.44     1656.72     43.89 o
  -8 -10   5        6.07        5.77      4.00 o
  -7 -10   5      111.25      112.13      7.76 o
  -6 -10   5        8.73        8.94      3.75 o
  -5 -10   5     1200.62     1260.45     20.99 o
  -4 -10   5      185.87      172.19      7.22 o
  -3 -10   5      198.40      171.50      6.73 o
  -2 -10   5     1516.53     1491.04     27.00 o
  -1 -10   5      309.99      302.89     10.04 o
   0 -10   5     5323.26     5397.12     38.08 o
   1 -10   5        1.60        4.24      2.30 o
   2 -10   5      173.97      167.40      8.29 o
   3 -10   5        4.40        9.15      2.97 o
   4 -10   5       91.75       72.28      5.24 o
   5 -10   5     2017.69     1951.97     27.71 o
   6 -10   5      385.86      408.12     15.40 o
   7 -10   5       69.14       69.05     10.28 o
   8 -10   5       19.79       17.07      5.74 o
   9 -10   5     1639.14     1701.02     61.93 o
  10 -10   5      399.59      404.92     20.91 o
  11 -10   5        2.06        5.70      4.86 o
  12 -10   5       73.39       80.67     12.40 o
  13 -10   5      107.68       93.04     27.31 o
  14 -10   5      132.24      142.33     25.36 o
  15 -10   5       15.57       12.30     13.60 o
 -15  -9   5        5.16        3.47      6.42 o
 -14  -9   5       32.35       31.48      7.33 o
 -13  -9   5      271.11      266.37     16.67 o
 -12  -9   5        9.04        9.22      4.81 o
 -11  -9   5      583.43      609.43     30.25 o
 -10  -9   5       82.89       98.65      9.44 o
  -9  -9   5       26.98       24.22      5.67 o
  -8  -9   5     1125.06     1167.93     27.33 o
  -7  -9   5      320.08      331.89     14.18 o
  -6  -9   5     1727.42     1642.11     29.87 o
  -5  -9   5      577.35      497.14     12.49 o
  -4  -9   5      198.59      260.75      9.94 o
  -3  -9   5      559.74      497.44      9.93 o
  -2  -9   5     1099.15     1075.39     16.36 o
  -1  -9   5     1264.80     1194.18     23.83 o
   0  -9   5      722.16      759.61     12.42 o
   1  -9   5     7157.45     7231.40     52.98 o
   2  -9   5      446.71      464.04     11.49 o
   3  -9   5     2225.92     2267.48     25.75 o
   4  -9   5       21.07       22.74      3.22 o
   5  -9   5      126.73      103.75      6.37 o
   6  -9   5      552.74      601.66     17.54 o
   7  -9   5      485.47      465.91     19.02 o
   8  -9   5      583.36      560.00     21.48 o
   9  -9   5      809.04      807.47     26.88 o
  10  -9   5      217.48      202.32     12.13 o
  11  -9   5       57.28       50.08      6.96 o
  12  -9   5      285.33      303.11     16.11 o
  13  -9   5       10.30        8.34      4.98 o
  14  -9   5        8.64        0.51      6.46 o
  15  -9   5      110.75      120.02     18.67 o
 -16  -8   5       47.74       18.15     17.81 o
 -15  -8   5      172.18      137.09     23.08 o
 -14  -8   5       87.72      114.94     13.76 o
 -13  -8   5      519.34      575.74     23.66 o
 -12  -8   5       37.53       35.85      8.54 o
 -11  -8   5      110.00      126.85      9.51 o
 -10  -8   5      774.18      757.37     23.52 o
  -9  -8   5       63.24       59.46      7.67 o
  -8  -8   5      474.36      476.24     16.58 o
  -7  -8   5      349.39      316.13     13.25 o
  -6  -8   5      866.36      851.63     20.71 o
  -5  -8   5      245.51      237.31      8.17 o
  -4  -8   5      531.08      565.96     12.25 o
  -3  -8   5      224.34      260.33      7.63 o
  -2  -8   5        1.94        2.11      1.59 o
  -1  -8   5     5813.87     5789.91     42.54 o
   0  -8   5      227.86      187.24      5.78 o
   1  -8   5     5559.47     5595.19     63.42 o
   2  -8   5       51.87       46.05      3.79 o
   3  -8   5      537.22      525.88     10.86 o
   4  -8   5      137.33      148.60      7.43 o
   5  -8   5       25.30       18.55      2.82 o
   6  -8   5     1090.29     1048.10     19.16 o
   7  -8   5       24.14       40.90      5.04 o
   8  -8   5       54.69       52.05      5.89 o
   9  -8   5        1.92        0.49      3.33 o
  10  -8   5       81.89       64.90      7.09 o
  11  -8   5      318.72      347.74     16.09 o
  12  -8   5        2.13       10.69      5.80 o
  13  -8   5       88.31       76.13     10.02 o
  14  -8   5       17.43        7.86     10.05 o
  15  -8   5      132.50      132.85     17.92 o
  16  -8   5        5.82       16.50     16.11 o
 -16  -7   5       91.18       90.07     18.77 o
 -15  -7   5       97.03      123.11     14.22 o
 -14  -7   5        6.85        0.54      4.88 o
 -13  -7   5      892.82      969.20     45.69 o
 -12  -7   5      124.22      138.34     11.32 o
 -11  -7   5       90.87      101.60      8.46 o
 -10  -7   5      659.73      675.93     30.26 o
  -9  -7   5       24.60       21.52      4.17 o
  -8  -7   5       22.77       27.25      4.47 o
  -7  -7   5      494.59      506.25     18.21 o
  -6  -7   5      306.93      281.49     13.16 o
  -5  -7   5     1586.92     1489.58     23.35 o
  -4  -7   5      651.96      577.01     11.54 o
  -3  -7   5     1849.89     1847.90     26.61 o
  -2  -7   5      747.42      747.21     11.58 o
  -1  -7   5     3758.65     3895.56     29.40 o
   0  -7   5      292.60      324.07      7.43 o
   1  -7   5      423.76      468.20      9.97 o
   2  -7   5     4915.10     5023.71     37.42 o
   3  -7   5     1335.20     1265.04     18.68 o
   4  -7   5     1609.90     1660.06     21.57 o
   5  -7   5     1085.63      979.13     15.37 o
   6  -7   5      132.08      139.17      7.81 o
   7  -7   5        2.09        2.00      2.70 o
   8  -7   5      121.78      118.41      8.04 o
   9  -7   5       59.99       58.94      6.26 o
  10  -7   5      200.05      184.00     10.85 o
  11  -7   5      463.18      459.61     17.71 o
  12  -7   5       52.53       52.33      8.17 o
  13  -7   5      243.00      236.29     16.93 o
  14  -7   5      159.67      151.84     14.34 o
  15  -7   5       17.72       30.23      7.99 o
  16  -7   5      151.54      158.40     19.81 o
 -16  -6   5       84.50       88.48     14.53 o
 -15  -6   5       24.89       37.98      8.94 o
 -14  -6   5        2.42        0.00      5.81 o
 -13  -6   5      278.29      257.67     18.70 o
 -12  -6   5      717.15      732.55     24.45 o
 -11  -6   5      303.35      298.60     13.19 o
 -10  -6   5       15.08       12.02      3.44 o
  -9  -6   5     1626.40     1634.25     30.44 o
  -8  -6   5      139.75      150.73      8.89 o
  -7  -6   5      406.45      354.52     12.56 o
  -6  -6   5      303.84      309.45     12.99 o
  -5  -6   5     1329.72     1227.02     40.84 o
  -4  -6   5     3934.04     3791.30     34.49 o
  -3  -6   5     6007.59     6286.42     34.65 o
  -2  -6   5      262.67      241.69      9.27 o
  -1  -6   5     1070.04     1381.55     21.70 o
   0  -6   5     1021.25      859.54     24.40 o
   1  -6   5     3506.64     3504.43     37.27 o
   2  -6   5     1110.69     1130.87     18.35 o
   3  -6   5      812.09      848.11     15.23 o
   4  -6   5        2.24        7.46      2.88 o
   5  -6   5     1370.30     1337.24     17.83 o
   6  -6   5       39.39       42.79      3.77 o
   7  -6   5      188.18      173.36      8.63 o
   8  -6   5      376.30      382.86     13.60 o
   9  -6   5      736.29      675.41     21.35 o
  10  -6   5       37.09       30.50      8.08 o
  11  -6   5      836.21      764.04     25.88 o
  12  -6   5       53.58       60.36      8.75 o
  13  -6   5      335.45      340.53     19.92 o
  14  -6   5       47.93       68.89     10.48 o
  15  -6   5       68.06       55.17      9.58 o
  16  -6   5       73.04       62.31     10.52 o
  17  -6   5        9.34        0.00      8.12 o
 -17  -5   5        8.50        0.05     14.42 o
 -16  -5   5        3.72        2.01      6.63 o
 -15  -5   5      200.09      212.21     17.43 o
 -14  -5   5       70.52       72.88     10.94 o
 -13  -5   5       80.59       78.08     15.76 o
 -12  -5   5      334.56      345.58     20.01 o
 -11  -5   5      741.38      728.06     19.70 o
 -10  -5   5     1130.81     1182.93     23.85 o
  -9  -5   5     1169.81     1120.65     22.06 o
  -8  -5   5      508.03      445.82     12.90 o
  -7  -5   5      452.70      416.30     12.91 o
  -6  -5   5     2020.09     2042.15     27.23 o
  -5  -5   5       57.06       66.48      5.07 o
  -4  -5   5      618.58      601.68     12.12 o
  -3  -5   5      698.26      780.76     17.96 o
  -2  -5   5     5217.41     5674.15     78.50 o
  -1  -5   5     5663.56     5955.03     58.27 o
   0  -5   5      201.99      153.79      9.78 o
   1  -5   5      847.93      861.79     24.86 o
   2  -5   5      952.81     1062.83     40.49 o
   3  -5   5     3969.04     4026.18     61.40 o
   4  -5   5     1272.63     1193.82     21.11 o
   5  -5   5      137.47      162.95      7.13 o
   6  -5   5     1467.07     1482.89     22.66 o
   7  -5   5     1542.28     1389.42     23.17 o
   8  -5   5        4.41        0.05      2.65 o
   9  -5   5      102.16       96.35      8.04 o
  10  -5   5      136.54      133.05     13.82 o
  11  -5   5      163.72      149.57     21.89 o
  12  -5   5     1100.70     1084.32     40.18 o
  13  -5   5      210.00      206.07     15.31 o
  14  -5   5       80.57       77.30     10.69 o
  15  -5   5      103.76      126.22     13.82 o
  16  -5   5      163.65      191.78     16.98 o
  17  -5   5       93.31       91.51     12.25 o
 -17  -4   5      271.03      290.91     26.23 o
 -16  -4   5       12.29       12.69      8.37 o
 -15  -4   5      283.30      315.28     25.66 o
 -14  -4   5      342.84      369.25     21.80 o
 -13  -4   5      118.56      136.57     16.33 o
 -12  -4   5      820.75      855.99     28.97 o
 -11  -4   5       81.10       73.03      7.63 o
 -10  -4   5      314.44      292.21     10.43 o
  -9  -4   5       55.45       51.38      4.54 o
  -8  -4   5     1761.43     1627.71     21.06 o
  -7  -4   5     1038.10     1140.25     17.41 o
  -6  -4   5      709.43      764.22     14.59 o
  -5  -4   5      385.85      434.00      8.05 o
  -4  -4   5     1274.90     1117.52     17.95 o
  -3  -4   5     3199.33     2802.19     28.26 o
  -2  -4   5      194.21      219.77     10.63 o
  -1  -4   5     2748.82     2805.87     31.98 o
   0  -4   5      217.84      199.95     10.18 o
   1  -4   5     5301.74     5795.13     95.49 o
   2  -4   5     2724.54     2606.53     64.45 o
   3  -4   5        0.72        0.83      2.43 o
   4  -4   5       90.88       70.16     10.70 o
   5  -4   5     1853.56     1991.68     30.20 o
   6  -4   5      275.33      247.98      9.55 o
   7  -4   5       56.12       60.29      6.37 o
   8  -4   5       64.36       64.94      4.72 o
   9  -4   5       21.81       17.35      3.76 o
  10  -4   5     1237.51     1261.14     29.62 o
  11  -4   5     1023.42     1006.46     29.59 o
  12  -4   5      100.44       86.87     10.10 o
  13  -4   5       26.72       22.83      6.27 o
  14  -4   5       25.32       29.77     12.11 o
  15  -4   5      439.27      401.61     38.97 o
  16  -4   5        0.20        0.26      7.35 o
  17  -4   5        5.23        3.25      7.63 o
 -17  -3   5       56.21       68.43     14.01 o
 -16  -3   5      423.13      455.33     36.18 o
 -15  -3   5        9.19       13.99      6.50 o
 -14  -3   5      391.98      431.64     22.20 o
 -13  -3   5        1.51        0.00      4.78 o
 -12  -3   5       45.31       24.51      7.04 o
 -11  -3   5      153.93      151.33     11.83 o
 -10  -3   5       12.28       13.58      3.82 o
  -9  -3   5     2264.91     2298.42     26.33 o
  -8  -3   5      105.47      111.90      5.37 o
  -7  -3   5      243.04      280.65      7.57 o
  -6  -3   5       74.52       80.07      4.86 o
  -5  -3   5      878.06      791.86     19.98 o
  -4  -3   5        1.24        3.33      0.93 o
  -3  -3   5        8.16       10.18      1.69 o
  -2  -3   5    10217.71    11138.81     54.36 o
  -1  -3   5       95.74      137.82      5.08 o
   0  -3   5    16743.08    18321.36     80.91 o
   1  -3   5     2477.13     2841.71     45.55 o
   2  -3   5      417.89      522.36     18.55 o
   3  -3   5       39.74       34.74      5.08 o
   4  -3   5      417.47      510.22     20.54 o
   5  -3   5       52.78       78.04      6.28 o
   6  -3   5       12.66        5.36      2.09 o
   7  -3   5        0.91        3.94      1.78 o
   8  -3   5      920.29      885.16     20.31 o
   9  -3   5      742.54      725.03     17.82 o
  10  -3   5       43.47       42.72      4.74 o
  11  -3   5       63.32       67.76      6.25 o
  12  -3   5       29.48       38.02      5.36 o
  13  -3   5      715.18      714.53     25.15 o
  14  -3   5      129.05      122.54     12.78 o
  15  -3   5        5.01        0.00      5.34 o
  16  -3   5        5.98       16.46      8.62 o
  17  -3   5      174.67      185.94     17.04 o
 -17  -2   5      172.10      157.05     15.29 o
 -16  -2   5      797.26      907.20     35.00 o
 -15  -2   5       52.10       49.59      9.58 o
 -14  -2   5       51.51       61.07     12.58 o
 -13  -2   5       69.70       64.53      9.26 o
 -12  -2   5      134.62      118.62      9.15 o
 -11  -2   5      672.03      665.66     20.26 o
 -10  -2   5      154.82      168.04     13.46 o
  -9  -2   5       26.55       22.93      3.54 o
  -8  -2   5      110.72      136.41      6.02 o
  -7  -2   5     4660.52     4673.57     46.82 o
  -6  -2   5     1403.05     1355.39     17.94 o
  -5  -2   5     4674.97     5430.16     52.84 o
  -4  -2   5       12.10       21.13      3.87 o
  -3  -2   5      256.27      349.77      9.16 o
  -2  -2   5     1826.93     1842.59     24.10 o
  -1  -2   5      395.15      374.69      8.82 o
   0  -2   5     4275.98     4788.50     42.98 o
   1  -2   5      504.26      646.55     12.84 o
   2  -2   5      192.47      201.62      8.76 o
   3  -2   5     1469.75     1599.07     31.85 o
   4  -2   5       92.98       52.51      9.46 o
   5  -2   5      501.51      525.30     21.96 o
   6  -2   5      739.13      743.99     17.50 o
   7  -2   5     6237.31     6526.69     49.97 o
   8  -2   5       49.73       58.47      3.75 o
   9  -2   5      167.48      145.87      6.81 o
  10  -2   5      193.70      205.36      9.67 o
  11  -2   5      710.14      731.13     19.11 o
  12  -2   5      620.95      646.51     18.95 o
  13  -2   5       75.42       78.50      7.62 o
  14  -2   5        0.19        0.00      3.84 o
  15  -2   5        0.30        0.00      5.03 o
  16  -2   5      683.31      664.35     30.30 o
  17  -2   5      113.58       73.64     15.20 o
 -17  -1   5      201.78      201.35     17.93 o
 -16  -1   5       14.37        9.24      8.46 o
 -15  -1   5      247.66      225.84     18.81 o
 -14  -1   5       42.87       38.23      7.67 o
 -13  -1   5      420.81      446.95     23.27 o
 -12  -1   5        2.56        2.45      4.16 o
 -11  -1   5      856.31      799.31     25.06 o
 -10  -1   5       61.30       60.14      6.01 o
  -9  -1   5      475.29      453.73     14.45 o
  -8  -1   5      544.37      496.53     14.19 o
  -7  -1   5     2696.14     2716.25     26.50 o
  -6  -1   5     3138.81     3352.86     30.84 o
  -5  -1   5      248.23      330.86     13.41 o
  -4  -1   5      557.39      504.61     14.75 o
  -3  -1   5      627.93      649.52     17.44 o
  -2  -1   5     1662.43     1997.85     27.39 o
  -1  -1   5     2785.34     2909.13     34.14 o
   0  -1   5       12.24       20.22      4.12 o
   1  -1   5     1135.56     1095.39     14.87 o
   2  -1   5     9711.13    10913.91     73.08 o
   3  -1   5     2715.38     2917.33     36.42 o
   4  -1   5        0.48        6.36      2.99 o
   5  -1   5       89.99       51.86      7.24 o
   6  -1   5      732.26      852.41     13.68 o
   7  -1   5       49.31       49.85      3.77 o
   8  -1   5     1705.95     1662.52     24.28 o
   9  -1   5      327.07      305.96      9.76 o
  10  -1   5     2015.04     2036.40     27.13 o
  11  -1   5       71.69       64.14      6.32 o
  12  -1   5      105.84      102.79      8.05 o
  13  -1   5      173.16      164.69     10.37 o
  14  -1   5      257.65      251.06     13.24 o
  15  -1   5      310.30      323.84     15.80 o
  16  -1   5        0.79        1.15      4.41 o
  17  -1   5      140.01      177.39     20.02 o
 -17   0   5      164.50      156.86     16.02 o
 -16   0   5      545.62      564.15     28.25 o
 -15   0   5      121.66      129.80     15.23 o
 -14   0   5       89.41      116.98     10.59 o
 -13   0   5       64.49       62.11      7.67 o
 -12   0   5      555.09      539.50     26.14 o
 -11   0   5        9.48        0.00      6.42 o
 -10   0   5      308.44      254.55     21.56 o
  -9   0   5      273.60      251.70      9.30 o
  -8   0   5     1816.15     1784.23     23.76 o
  -7   0   5      461.28      453.94     12.00 o
  -6   0   5      433.64      381.18     11.11 o
  -5   0   5     1835.80     2018.87     26.71 o
  -4   0   5       29.14       33.65      3.64 o
  -3   0   5       65.63       65.83     10.34 o
  -2   0   5     1004.29     1180.49     28.88 o
  -1   0   5     1613.72     2051.67     47.83 o
   0   0   5        2.17        6.21      3.30 o
   1   0   5     2123.31     2274.83     31.02 o
   2   0   5     3599.12     4156.07     39.49 o
   3   0   5      361.33      462.42     14.86 o
   4   0   5      240.84      298.00     13.30 o
   5   0   5      340.75      432.60     20.42 o
   6   0   5     1143.20     1175.15     17.39 o
   7   0   5        0.31        5.78      2.02 o
   8   0   5     4018.84     4032.37     41.23 o
   9   0   5        2.51        2.02      2.06 o
  10   0   5      102.26       83.87      5.69 o
  11   0   5      526.28      498.25     13.99 o
  12   0   5        7.77        5.31      3.79 o
  13   0   5      457.80      458.95     17.04 o
  14   0   5       66.52       71.67      7.56 o
  15   0   5       71.30       74.33      9.36 o
  16   0   5        7.29        5.77      5.30 o
  17   0   5       97.36       98.80     12.85 o
 -17   1   5        2.31        7.11      6.89 o
 -16   1   5        1.58        0.00      6.36 o
 -15   1   5        3.28        8.95      5.51 o
 -14   1   5      108.15      105.75     12.48 o
 -13   1   5      308.01      263.29     14.35 o
 -12   1   5      110.98      113.93      9.04 o
 -11   1   5       26.06       13.39      3.39 o
 -10   1   5        9.80       12.28      4.63 o
  -9   1   5      316.69      306.41     11.78 o
  -8   1   5       27.82       21.63      2.71 o
  -7   1   5      638.03      687.20     20.46 o
  -6   1   5      381.05      443.17     12.00 o
  -5   1   5     6221.97     6617.17     68.95 o
  -4   1   5      718.30      727.77     39.77 o
  -3   1   5     2331.80     2480.57     35.73 o
  -2   1   5     1062.30     1274.02     33.25 o
  -1   1   5     2154.79     2372.80     43.86 o
   0   1   5      136.21      206.62     13.07 o
   1   1   5      524.67      570.74     22.27 o
   2   1   5     4528.35     5438.97     57.17 o
   3   1   5      132.32      231.53     12.79 o
   4   1   5     7613.78     7846.38     54.74 o
   5   1   5     1065.02     1175.37     32.18 o
   6   1   5     2153.23     2227.95     20.06 o
   7   1   5       54.33       52.66      3.25 o
   8   1   5     2757.68     2811.74     28.35 o
   9   1   5      982.15      988.04     20.16 o
  10   1   5        5.34        6.04      2.49 o
  11   1   5      726.42      724.70     17.00 o
  12   1   5      134.56      113.71      8.28 o
  13   1   5       64.13       69.18      7.01 o
  14   1   5      759.58      778.24     27.31 o
  15   1   5      140.51      133.02     11.84 o
  16   1   5       80.44       82.86      9.86 o
  17   1   5        0.11        0.22      5.29 o
 -17   2   5        1.59        0.00      5.32 o
 -16   2   5       72.64       78.83     11.62 o
 -15   2   5      512.28      525.69     22.19 o
 -14   2   5       19.11       31.81      6.72 o
 -13   2   5       93.29       87.20      9.00 o
 -12   2   5        2.96        9.57      3.94 o
 -11   2   5     1114.46     1107.72     26.15 o
 -10   2   5        0.42        0.00      2.80 o
  -9   2   5        5.84        7.56      4.30 o
  -8   2   5     1509.33     1431.60     20.81 o
  -7   2   5     1564.88     1476.14     19.93 o
  -6   2   5     2639.57     2595.21     28.22 o
  -5   2   5      725.12      787.06     28.23 o
  -4   2   5     1975.56     2315.20     48.06 o
  -3   2   5     5667.59     6374.30     64.53 o
  -2   2   5     1047.84     1037.77     25.40 o
  -1   2   5      202.33      185.81     13.59 o
   0   2   5     1599.45     1745.84     45.56 o
   1   2   5      294.76      412.48     20.04 o
   2   2   5     2304.83     2204.31     39.09 o
   3   2   5    14307.15    15317.61    108.71 o
   4   2   5     3613.16     3955.86     89.97 o
   5   2   5      120.78      151.38      5.76 o
   6   2   5        1.10        1.99      1.35 o
   7   2   5     1210.20     1220.78     14.99 o
   8   2   5      313.85      302.67      8.08 o
   9   2   5     2501.40     2528.61     24.82 o
  10   2   5       71.52       68.46      4.83 o
  11   2   5       90.72       88.46      7.19 o
  12   2   5     1102.19     1123.34     22.58 o
  13   2   5        0.67        0.00      3.99 o
  14   2   5       30.18       27.49      6.25 o
  15   2   5        1.37        5.53      5.23 o
  16   2   5       76.29       83.58      9.89 o
  17   2   5       36.84       32.57      7.47 o
 -17   3   5      312.94      335.92     27.96 o
 -16   3   5       13.63       23.78      8.05 o
 -15   3   5       59.42       63.26      8.04 o
 -14   3   5        0.99        4.35      4.97 o
 -13   3   5      149.92      140.55     10.86 o
 -12   3   5      172.99      168.16     11.12 o
 -11   3   5       77.80       69.67      7.13 o
 -10   3   5       12.53        8.06      3.05 o
  -9   3   5      561.75      513.80     12.52 o
  -8   3   5       11.29       17.59      3.70 o
  -7   3   5     1111.18     1055.34     15.75 o
  -6   3   5      266.95      236.85      7.81 o
  -5   3   5      170.98      125.20      5.55 o
  -4   3   5     8864.44     9689.58    107.69 o
  -3   3   5     9897.26    11479.62    164.95 o
  -2   3   5      294.45      317.00     15.51 o
  -1   3   5      114.07      122.89      9.54 o
   0   3   5      887.78      940.81     59.24 o
   1   3   5     2886.58     3115.97     72.04 o
   2   3   5     1311.26     1503.56     34.47 o
   3   3   5      324.84      354.41     17.41 o
   4   3   5     6963.08     7651.96     84.84 o
   5   3   5     3908.31     3707.41     45.26 o
   6   3   5     1676.27     1600.95     19.42 o
   7   3   5     1770.17     1686.33     19.10 o
   8   3   5       47.65       35.74      3.22 o
   9   3   5      762.70      728.71     13.55 o
  10   3   5     1252.60     1269.30     20.14 o
  11   3   5      404.55      415.97     13.10 o
  12   3   5      299.74      277.14     11.40 o
  13   3   5       51.78       45.39      5.93 o
  14   3   5        8.00       11.75      5.14 o
  15   3   5      265.31      260.75     23.46 o
  16   3   5       58.20       52.46     32.69 o
  17   3   5       53.56       64.70     15.09 o
 -17   4   5       34.10       55.21     13.30 o
 -16   4   5       43.11       29.65      8.10 o
 -15   4   5      316.53      355.42     21.51 o
 -14   4   5      398.25      389.68     21.72 o
 -13   4   5      341.22      356.53     19.76 o
 -12   4   5       56.41       50.17      8.13 o
 -11   4   5      354.09      311.09     16.78 o
 -10   4   5      779.66      749.21     16.29 o
  -9   4   5        0.79        1.43      2.05 o
  -8   4   5      388.57      338.11      9.86 o
  -7   4   5      162.43      171.53      6.62 o
  -6   4   5     1596.93     1584.29     19.03 o
  -5   4   5     8169.60     8359.13     46.09 o
  -4   4   5     2945.26     3247.92     31.60 o
  -3   4   5        0.21        0.00      5.45 o
  -2   4   5     1352.89     1519.91     36.48 o
  -1   4   5     4842.43     5160.13     66.19 o
   0   4   5      818.65      930.78     27.81 o
   1   4   5      195.42      235.16     17.14 o
   2   4   5     1692.09     1921.48     49.19 o
   3   4   5      409.57      318.17     17.47 o
   4   4   5     9173.27     9839.79     98.14 o
   5   4   5     1142.01     1302.34     20.10 o
   6   4   5      214.92      188.52      5.65 o
   7   4   5     1510.05     1423.44     23.78 o
   8   4   5     1229.02     1256.80     21.48 o
   9   4   5     1824.37     1797.38     25.01 o
  10   4   5     1103.04     1110.87     23.39 o
  11   4   5       22.21       18.84      4.44 o
  12   4   5       74.75       67.57      9.15 o
  13   4   5      222.91      202.14     15.12 o
  14   4   5       21.00       16.58      6.02 o
  15   4   5        8.13       13.61     12.88 o
  16   4   5      143.06      133.88     17.93 o
  17   4   5       85.05      111.26     17.39 o
 -17   5   5        2.58        0.00      6.50 o
 -16   5   5       91.97       73.13     11.25 o
 -15   5   5      215.24      241.99     18.22 o
 -14   5   5      188.52      198.54     16.00 o
 -13   5   5       23.01       34.61      7.52 o
 -12   5   5      117.87      121.19     11.25 o
 -11   5   5       67.28       56.30      6.73 o
 -10   5   5        1.86        0.93      2.77 o
  -9   5   5     1016.32     1036.19     20.74 o
  -8   5   5        7.01        3.31      2.06 o
  -7   5   5     4050.54     3846.99     35.81 o
  -6   5   5      176.21      192.33      8.00 o
  -5   5   5      363.95      382.82     10.49 o
  -4   5   5      510.62      556.29     14.70 o
  -3   5   5      663.77      672.78     14.96 o
  -2   5   5     1746.64     1833.23     25.82 o
  -1   5   5      113.67      134.90     11.72 o
   0   5   5     5001.68     5337.55     81.81 o
   1   5   5       64.49       30.71      3.58 o
   2   5   5     4000.46     4226.10     34.15 o
   3   5   5      207.27      153.79      6.89 o
   4   5   5      127.80      149.34      7.05 o
   5   5   5     9452.76     9375.57     81.96 o
   6   5   5      178.27      162.02      6.83 o
   7   5   5     3883.48     3828.84     48.18 o
   8   5   5       98.27      117.67      9.38 o
   9   5   5       92.55       88.04      7.53 o
  10   5   5      356.83      341.30     13.37 o
  11   5   5       92.24       87.29      8.53 o
  12   5   5      124.74      132.53      9.47 o
  13   5   5       33.24       26.03      6.85 o
  14   5   5       49.71       43.40      8.28 o
  15   5   5       71.44       77.21     13.85 o
  16   5   5       35.46       65.16     12.62 o
 -16   6   5        1.15        9.08      6.62 o
 -15   6   5       35.81       25.89      7.47 o
 -14   6   5       26.35       29.58      7.49 o
 -13   6   5       63.78       60.83      9.64 o
 -12   6   5        7.98        2.50      4.27 o
 -11   6   5      351.45      342.62     15.34 o
 -10   6   5       46.50       40.79      5.09 o
  -9   6   5     1547.36     1535.52     32.09 o
  -8   6   5      394.33      354.65     11.88 o
  -7   6   5       71.98       81.78      5.78 o
  -6   6   5        3.81       11.49      3.64 o
  -5   6   5      302.86      270.08      8.07 o
  -4   6   5      941.70      883.95     15.60 o
  -3   6   5      258.95      238.24      7.20 o
  -2   6   5       72.76       94.60      4.69 o
  -1   6   5     1273.06     1406.31     19.02 o
   0   6   5     9838.75     9934.01     60.33 o
   1   6   5     2227.23     2382.91     25.21 o
   2   6   5       74.25       80.73      3.93 o
   3   6   5     1458.77     1410.90     19.63 o
   4   6   5      170.25      134.87      7.43 o
   5   6   5     4430.78     4221.29     66.82 o
   6   6   5       87.68       83.01      5.89 o
   7   6   5      803.82      789.35     21.33 o
   8   6   5      358.02      346.26     21.87 o
   9   6   5      557.68      585.15     16.98 o
  10   6   5      150.23      125.68      9.64 o
  11   6   5       36.84       41.10      5.69 o
  12   6   5      102.03      102.29      8.45 o
  13   6   5        0.88        8.64      4.48 o
  14   6   5      781.64      854.19     32.58 o
  15   6   5        7.75        3.36      8.34 o
  16   6   5       25.85       29.50     10.63 o
 -16   7   5        6.16       20.36      7.26 o
 -15   7   5       27.34       36.63      8.80 o
 -14   7   5      112.88      106.68     12.15 o
 -13   7   5      128.87      144.91     18.20 o
 -12   7   5       17.38       22.97      5.82 o
 -11   7   5      208.99      207.83     12.37 o
 -10   7   5      104.64      126.59      9.35 o
  -9   7   5        2.35        8.86      4.21 o
  -8   7   5      756.38      658.88     19.10 o
  -7   7   5       25.19       15.23      3.40 o
  -6   7   5     2502.57     2413.45     28.96 o
  -5   7   5      795.70      703.52     15.73 o
  -4   7   5       46.90       49.86      3.93 o
  -3   7   5      841.01      898.49     15.02 o
  -2   7   5     1713.29     1746.34     20.42 o
  -1   7   5     1598.12     1672.26     28.76 o
   0   7   5      116.42      126.58      5.54 o
   1   7   5     4876.58     4878.44     36.54 o
   2   7   5      500.22      499.99     10.23 o
   3   7   5     2278.72     2358.08     30.02 o
   4   7   5       31.25       24.44      3.49 o
   5   7   5      147.10      133.10      8.82 o
   6   7   5     2557.72     2537.78     39.08 o
   7   7   5      127.59      117.52     12.40 o
   8   7   5     1182.70     1221.32     39.99 o
   9   7   5        0.49        1.38      3.79 o
  10   7   5      132.03      147.64     10.95 o
  11   7   5       37.03       35.11      6.16 o
  12   7   5       65.53       59.26      8.08 o
  13   7   5      127.78      110.44     10.39 o
  14   7   5        6.40        1.58      6.56 o
  15   7   5       86.64       51.04     13.30 o
 -16   8   5        0.19        0.00      7.93 o
 -15   8   5       10.69       25.30      9.48 o
 -14   8   5      101.94      110.38     16.08 o
 -13   8   5      167.06      180.09     16.42 o
 -12   8   5       62.19       61.51      9.71 o
 -11   8   5       58.28       64.45      8.95 o
 -10   8   5      298.48      304.88     14.82 o
  -9   8   5      329.66      289.17     13.88 o
  -8   8   5      524.50      495.37     17.22 o
  -7   8   5      150.12      155.50     11.28 o
  -6   8   5       15.63       14.37      5.07 o
  -5   8   5      221.47      227.33      8.51 o
  -4   8   5      161.76      151.02      6.87 o
  -3   8   5     1243.08     1310.76     19.30 o
  -2   8   5       94.18       95.82      5.73 o
  -1   8   5      719.44      652.84     14.42 o
   0   8   5      399.92      405.00     10.08 o
   1   8   5     1619.24     1598.60     18.92 o
   2   8   5      831.15      833.71     18.39 o
   3   8   5        1.84        3.12      1.89 o
   4   8   5     1117.79     1092.65     19.45 o
   5   8   5      271.96      247.35      8.88 o
   6   8   5     1675.71     1609.81     28.32 o
   7   8   5       53.35       42.23      6.19 o
   8   8   5        0.96        0.00      4.42 o
   9   8   5        3.37        4.13      3.99 o
  10   8   5       28.77       29.37      5.74 o
  11   8   5      230.40      209.54     16.34 o
  12   8   5        7.46        1.61      8.13 o
  13   8   5       39.02       32.08     13.75 o
  14   8   5       15.15       39.37     10.77 o
  15   8   5      121.24      106.55     16.93 o
 -15   9   5       85.81       72.27     13.95 o
 -14   9   5       10.24       21.88     10.84 o
 -13   9   5       32.54       50.73     12.00 o
 -12   9   5      371.38      424.84     28.10 o
 -11   9   5      975.11      971.20     47.50 o
 -10   9   5      238.08      266.87     31.51 o
  -9   9   5      174.26      146.43     12.19 o
  -8   9   5      570.80      598.87     29.56 o
  -7   9   5      341.05      305.63     14.17 o
  -6   9   5      209.43      187.79      9.80 o
  -5   9   5      941.10      977.88     18.48 o
  -4   9   5      268.95      216.72      9.42 o
  -3   9   5     2398.60     2318.55     29.72 o
  -2   9   5     2623.04     2637.71     31.22 o
  -1   9   5      236.23      230.25      9.26 o
   0   9   5      212.04      206.75      9.77 o
   1   9   5        1.55        2.98      2.50 o
   2   9   5     1845.00     1857.39     24.08 o
   3   9   5     2524.89     2616.33     30.25 o
   4   9   5     1369.96     1323.05     21.02 o
   5   9   5      273.03      291.69     11.40 o
   6   9   5       26.68       26.97      4.09 o
   7   9   5      537.37      474.84     17.19 o
   8   9   5      546.14      529.33     22.11 o
   9   9   5      375.13      355.09     16.85 o
  10   9   5       76.31       83.43     10.47 o
  11   9   5      274.64      272.33     18.83 o
  12   9   5       78.46       74.51     11.00 o
  13   9   5        1.08        3.21      9.93 o
  14   9   5      211.51      231.25     22.91 o
 -14  10   5        1.60        0.00      7.63 o
 -13  10   5      433.30      442.16     30.23 o
 -12  10   5        5.81       34.02     15.00 o
 -11  10   5       82.44       67.25     12.93 o
 -10  10   5       98.82       94.06     30.80 o
  -9  10   5        2.37       11.79     13.25 o
  -8  10   5       60.72       64.67      8.85 o
  -7  10   5       95.90       75.93      9.17 o
  -6  10   5       36.21       44.60      7.42 o
  -5  10   5        0.52        3.89      4.43 o
  -4  10   5     2079.41     2121.79     30.72 o
  -3  10   5      206.30      199.45      9.35 o
  -2  10   5        8.08        4.55      2.79 o
  -1  10   5      108.41      105.90      6.84 o
   0  10   5      627.55      621.78     17.85 o
   1  10   5      469.98      442.09     13.50 o
   2  10   5     1480.54     1430.91     24.92 o
   3  10   5      797.61      731.84     16.38 o
   4  10   5       28.83       31.20      3.94 o
   5  10   5      676.48      645.93     16.33 o
   6  10   5      213.75      210.31      9.64 o
   7  10   5       26.13       18.37      5.76 o
   8  10   5       24.56       26.01      6.53 o
   9  10   5       56.67       53.19      7.56 o
  10  10   5      251.43      268.89     26.69 o
  11  10   5       36.40       47.83      9.95 o
  12  10   5      248.27      239.34     22.35 o
  13  10   5       16.25       31.87     10.03 o
  14  10   5       28.18       39.79     12.44 o
 -14  11   5        4.01        8.71      7.14 o
 -13  11   5        2.03        5.78      7.62 o
 -12  11   5      191.03      199.18     25.32 o
 -11  11   5        0.32        9.34      8.03 o
 -10  11   5      649.71      666.83     63.63 o
  -9  11   5       17.65       21.98      8.37 o
  -8  11   5      419.97      458.02     30.66 o
  -7  11   5      115.72      117.56     11.78 o
  -6  11   5      401.87      383.06     16.56 o
  -5  11   5      404.60      396.71     16.34 o
  -4  11   5      353.58      333.78     14.16 o
  -3  11   5        7.48        8.93      3.25 o
  -2  11   5      506.05      430.89     14.39 o
  -1  11   5     1170.43     1220.43     26.74 o
   0  11   5       12.20        7.40      4.39 o
   1  11   5      358.40      375.88     17.98 o
   2  11   5      273.95      270.07     12.79 o
   3  11   5      752.24      732.08     17.57 o
   4  11   5     1353.18     1319.44     23.93 o
   5  11   5      173.03      164.77      9.01 o
   6  11   5      262.11      254.37     12.40 o
   7  11   5       17.45       29.77      6.66 o
   8  11   5      262.47      237.88     16.46 o
   9  11   5        8.37        8.25      5.72 o
  10  11   5       18.71       19.42      7.22 o
  11  11   5      167.62      203.58     21.01 o
  12  11   5       38.15       50.76     19.72 o
  13  11   5      136.86      112.61     13.55 o
 -13  12   5       14.59       10.17      8.48 o
 -12  12   5      129.72      128.95     17.55 o
 -11  12   5        2.95        4.11      7.31 o
 -10  12   5        1.79        4.39     11.98 o
  -9  12   5      202.81      182.60     22.66 o
  -8  12   5        4.18       22.66      8.97 o
  -7  12   5      240.21      219.27     20.10 o
  -6  12   5       22.72       17.19     10.36 o
  -5  12   5       30.92       29.94      6.52 o
  -4  12   5       47.53       46.12      6.04 o
  -3  12   5     1059.35     1041.60     23.77 o
  -2  12   5      156.90      173.56     11.02 o
  -1  12   5        7.97        8.20      3.83 o
   0  12   5     1048.31     1091.16     31.67 o
   1  12   5        7.11        2.75      5.06 o
   2  12   5     1825.36     1858.04     51.30 o
   3  12   5       60.94       60.55      7.58 o
   4  12   5        3.55       12.67      3.54 o
   5  12   5       44.74       44.62      5.51 o
   6  12   5      286.88      275.52     16.00 o
   7  12   5      428.70      411.63     21.88 o
   8  12   5        4.99        2.14      4.61 o
   9  12   5       24.42       16.79      6.08 o
  10  12   5       41.39       46.50     11.59 o
  11  12   5      439.00      457.41     31.87 o
  12  12   5        0.18        2.61     11.39 o
 -12  13   5        4.65        0.00     16.46 o
 -11  13   5      192.78      191.89     27.05 o
 -10  13   5      119.78      143.35     24.25 o
  -9  13   5      548.66      607.91     42.98 o
  -8  13   5        1.16        8.61      8.64 o
  -7  13   5        4.18       14.74      7.82 o
  -6  13   5        6.45        8.13      5.59 o
  -5  13   5        5.09       10.45      8.52 o
  -4  13   5       82.24       73.60      7.11 o
  -3  13   5        0.33        0.00      3.65 o
  -2  13   5      146.81      131.14     11.47 o
  -1  13   5        9.26       18.89      6.30 o
   0  13   5      900.46      917.36     30.82 o
   1  13   5      241.60      224.00     19.44 o
   2  13   5       10.21        4.95      6.17 o
   3  13   5        4.19        8.98      5.61 o
   4  13   5        2.21       11.25      4.42 o
   5  13   5      304.30      275.48     13.61 o
   6  13   5        0.83        2.87      4.89 o
   7  13   5      189.44      164.23     14.39 o
   8  13   5        3.61        0.90      5.74 o
   9  13   5      149.28      158.04     14.73 o
  10  13   5       14.02       27.81     14.14 o
  11  13   5      138.85      169.10     27.48 o
 -11  14   5       30.48       53.11     13.98 o
 -10  14   5        0.57        0.56     12.11 o
  -9  14   5       26.31       35.27     11.50 o
  -8  14   5      307.47      329.61     26.84 o
  -7  14   5        0.18        0.00      6.39 o
  -6  14   5        6.32       11.24      6.45 o
  -5  14   5       44.56       46.54      8.74 o
  -4  14   5        2.67        4.59      6.02 o
  -3  14   5       95.18      115.56     12.03 o
  -2  14   5      447.35      477.87     26.17 o
  -1  14   5      294.14      298.22     18.68 o
   0  14   5        8.47       19.29      8.52 o
   1  14   5      447.38      454.44     28.56 o
   2  14   5      181.91      185.13     18.20 o
   3  14   5      335.67      336.26     27.49 o
   4  14   5        2.99        0.10      5.81 o
   5  14   5      177.67      161.48     14.75 o
   6  14   5      145.87      143.96     14.06 o
   7  14   5       40.21       47.68     13.46 o
   8  14   5      495.37      499.96     32.40 o
   9  14   5       39.44       65.09     12.99 o
  10  14   5        0.63       15.71     11.98 o
  -9  15   5       51.35       49.02     11.07 o
  -8  15   5      154.01      154.73     19.18 o
  -7  15   5        2.80       19.45      9.05 o
  -6  15   5        2.18        3.77      6.60 o
  -5  15   5       27.93       18.28      8.48 o
  -4  15   5      227.46      200.80     19.80 o
  -3  15   5       61.91       71.41     12.86 o
  -2  15   5        0.06        0.00      7.40 o
  -1  15   5      428.28      465.88     24.10 o
   0  15   5      214.43      246.88     22.07 o
   1  15   5      108.98      108.68     15.93 o
   2  15   5      268.06      266.73     23.03 o
   3  15   5        0.03       11.23      8.06 o
   4  15   5        4.43       19.39     10.06 o
   5  15   5       45.23       39.36     11.37 o
   6  15   5      187.21      164.84     15.51 o
   7  15   5       10.89       29.93     11.07 o
   8  15   5       17.65       40.03     11.64 o
  -7  16   5      113.08      121.23     23.61 o
  -6  16   5        4.47        4.64      5.96 o
  -5  16   5       61.26       64.64     10.09 o
  -4  16   5       18.56       23.54     13.90 o
  -3  16   5       87.25      103.91     15.68 o
  -2  16   5      337.07      351.72     26.90 o
  -1  16   5       68.50       66.14     13.45 o
   0  16   5      227.90      265.33     24.08 o
   1  16   5        2.69        1.42      7.84 o
   2  16   5      165.65      158.13     18.98 o
   3  16   5      121.77      106.25     22.08 o
   4  16   5        2.51        2.35      6.92 o
   5  16   5      200.92      174.89     20.35 o
   6  16   5        5.31       28.23     14.58 o
  -5  17   5       18.85       15.62     14.49 o
  -4  17   5      333.57      350.19     43.82 o
  -3  17   5       35.05       22.79      9.73 o
  -2  17   5      223.36      219.80     22.55 o
  -1  17   5       24.43       35.93      9.96 o
   0  17   5        3.71        4.85      7.30 o
   1  17   5      292.72      300.02     63.03 o
   2  17   5        9.89       16.19      9.04 o
   3  17   5        0.57        7.20      7.14 o
  -4 -18   6      128.07      118.28     17.67 o
  -3 -18   6       15.08        9.23      7.51 o
  -2 -18   6       48.04       67.10     14.13 o
  -1 -18   6      270.20      288.39     31.58 o
   0 -18   6        7.00       19.67     14.18 o
   1 -18   6      548.36      632.77     42.50 o
   2 -18   6       44.41       26.02     24.60 o
   3 -18   6       43.34       40.38     17.27 o
   4 -18   6       23.88       31.07     11.25 o
   5 -18   6        5.15        9.90     10.98 o
  -6 -17   6       12.18       18.09      7.94 o
  -5 -17   6        7.15        5.40      6.57 o
  -4 -17   6       35.84       32.25     12.70 o
  -3 -17   6      156.77      174.58     19.88 o
  -2 -17   6      120.45      138.41     23.63 o
  -1 -17   6      612.79      709.03     38.40 o
   0 -17   6        0.29        0.91      6.22 o
   1 -17   6       20.84       12.98      8.70 o
   2 -17   6      609.69      641.18     37.71 o
   3 -17   6        0.28        6.66      8.10 o
   4 -17   6       38.14       59.08     13.45 o
   5 -17   6       21.75       14.16      6.21 o
   6 -17   6       70.33       55.09      9.80 o
   7 -17   6      147.29      136.27     19.18 o
  -8 -16   6        0.98        0.00      7.42 o
  -7 -16   6        9.01       12.16      8.48 o
  -6 -16   6       11.40       18.44     10.04 o
  -5 -16   6      322.51      316.35     18.19 o
  -4 -16   6      463.48      490.78     19.64 o
  -3 -16   6      321.96      337.28     16.34 o
  -2 -16   6       32.99       19.71      8.40 o
  -1 -16   6      205.29      214.91     14.86 o
   0 -16   6      176.79      177.34     13.97 o
   1 -16   6      478.39      507.62     27.25 o
   2 -16   6        0.33        9.71      7.68 o
   3 -16   6      157.26      139.44     17.30 o
   4 -16   6       26.51       24.13      7.30 o
   5 -16   6      157.02      150.21     14.70 o
   6 -16   6        8.88       10.52      6.28 o
   7 -16   6      102.24       85.86     14.51 o
   8 -16   6      101.35       87.84     14.06 o
   9 -16   6      181.54      177.43     20.78 o
 -10 -15   6       58.45       64.86     13.62 o
  -9 -15   6        7.01        0.00      7.97 o
  -8 -15   6       27.83       39.32     11.35 o
  -7 -15   6       46.34       44.49      8.59 o
  -6 -15   6      514.00      537.65     26.31 o
  -5 -15   6       52.53       39.03      7.36 o
  -4 -15   6       22.78       33.11      6.47 o
  -3 -15   6      475.14      504.04     19.05 o
  -2 -15   6      121.72      122.87      8.94 o
  -1 -15   6      221.00      256.61     15.43 o
   0 -15   6        0.08        0.83      4.72 o
   1 -15   6        0.36       11.54      5.31 o
   2 -15   6       17.39       14.53      6.64 o
   3 -15   6      209.20      213.87     13.86 o
   4 -15   6      202.08      205.11     16.33 o
   5 -15   6      182.07      166.32     15.03 o
   6 -15   6        7.83        0.87      6.22 o
   7 -15   6      133.97      135.53     44.64 o
   8 -15   6      169.86      183.06     21.10 o
   9 -15   6        4.25        3.36      9.02 o
  10 -15   6       23.14        4.79      7.40 o
 -11 -14   6        7.11        0.00      7.95 o
 -10 -14   6      248.54      294.02     25.91 o
  -9 -14   6       30.44       30.91     10.53 o
  -8 -14   6       25.76       27.89      9.63 o
  -7 -14   6       15.86        8.51      5.46 o
  -6 -14   6       47.40       54.92      8.87 o
  -5 -14   6      726.87      721.18     21.78 o
  -4 -14   6       89.85       88.04      8.01 o
  -3 -14   6     1526.07     1524.58     31.21 o
  -2 -14   6      235.54      210.16     10.97 o
  -1 -14   6       56.18       55.30      6.88 o
   0 -14   6       26.66       30.67      8.43 o
   1 -14   6       28.22       25.81      7.37 o
   2 -14   6      356.80      365.67     15.28 o
   3 -14   6        0.89        4.20      4.33 o
   4 -14   6       92.95       82.76      8.87 o
   5 -14   6        0.83        0.00      5.44 o
   6 -14   6      661.56      666.90     28.41 o
   7 -14   6       33.18       50.01      9.22 o
   8 -14   6        0.20        5.25      6.96 o
   9 -14   6        9.87        0.00      7.35 o
  10 -14   6        4.23        0.00     12.33 o
  11 -14   6      177.50      191.19     21.66 o
  12 -14   6        0.04       12.87     14.67 o
 -12 -13   6      132.12       98.01     13.28 o
 -11 -13   6       38.01       30.09      8.44 o
 -10 -13   6       23.23       20.66      6.64 o
  -9 -13   6       15.61        5.47      5.65 o
  -8 -13   6       12.08       10.67     11.48 o
  -7 -13   6      138.55      148.68     15.35 o
  -6 -13   6      135.58      137.88     13.20 o
  -5 -13   6      983.85     1028.93     24.71 o
  -4 -13   6       74.48       68.37      6.76 o
  -3 -13   6        2.73        1.97      3.46 o
  -2 -13   6      473.89      521.43     17.59 o
  -1 -13   6       17.39       14.18      3.69 o
   0 -13   6      578.30      620.44     19.15 o
   1 -13   6       69.88       75.62      8.34 o
   2 -13   6       29.23       40.80      5.32 o
   3 -13   6        0.53        0.00      4.08 o
   4 -13   6      136.07      131.17     12.10 o
   5 -13   6       80.50       85.42     12.23 o
   6 -13   6      271.42      249.52     16.84 o
   7 -13   6       32.06       36.94      8.30 o
   8 -13   6       48.04       52.96     11.69 o
   9 -13   6      135.52      145.54     17.91 o
  10 -13   6        2.16       24.26     11.24 o
  11 -13   6        3.01        6.93      8.44 o
  12 -13   6       96.76      102.55     16.43 o
  13 -13   6       97.03       90.10     15.52 o
 -13 -12   6      287.49      284.91     21.04 o
 -12 -12   6        3.67        2.01      5.76 o
 -11 -12   6        1.11        2.00      6.42 o
 -10 -12   6       27.84       27.46      8.50 o
  -9 -12   6      595.33      572.97     54.88 o
  -8 -12   6      133.76      120.72     14.70 o
  -7 -12   6      153.90      171.67     11.70 o
  -6 -12   6        3.83        2.14      3.60 o
  -5 -12   6        4.60        3.38      4.25 o
  -4 -12   6     1576.47     1755.07     30.26 o
  -3 -12   6      232.48      242.26     10.59 o
  -2 -12   6      463.44      482.49     14.60 o
  -1 -12   6      970.43      940.38     20.09 o
   0 -12   6       39.07       47.75      5.59 o
   1 -12   6       99.51       95.11      7.24 o
   2 -12   6        5.90        6.01      3.87 o
   3 -12   6      100.69      109.39      8.02 o
   4 -12   6       72.84       86.73      8.26 o
   5 -12   6     1233.45     1257.02     29.49 o
   6 -12   6       70.51       72.23      8.71 o
   7 -12   6      310.70      317.21     18.24 o
   8 -12   6       27.87       30.90      7.76 o
   9 -12   6        1.09       13.22      6.83 o
  10 -12   6      232.78      223.73     20.72 o
  11 -12   6       47.92       58.61     11.93 o
  12 -12   6       17.81        8.80     23.38 o
  13 -12   6        9.43       10.87     14.14 o
  14 -12   6       40.07       26.94     15.04 o
 -14 -11   6        9.58        5.14      9.03 o
 -13 -11   6       12.04        4.82      6.89 o
 -12 -11   6      102.22      101.40      9.97 o
 -11 -11   6       60.54       61.01     10.12 o
 -10 -11   6     1157.68     1168.70     38.82 o
  -9 -11   6       23.74       25.56      8.73 o
  -8 -11   6       26.45       21.11      8.76 o
  -7 -11   6      192.86      217.55     15.94 o
  -6 -11   6      761.81      760.91     40.47 o
  -5 -11   6      691.79      707.01     18.00 o
  -4 -11   6       21.15       32.43      4.31 o
  -3 -11   6      129.75      114.76      6.28 o
  -2 -11   6       80.31       71.41      5.58 o
  -1 -11   6       84.86       97.86      6.36 o
   0 -11   6      238.04      239.92      8.83 o
   1 -11   6       33.34       34.96      5.33 o
   2 -11   6      200.91      206.39      9.83 o
   3 -11   6      521.76      533.69     15.80 o
   4 -11   6        2.79        7.81      5.93 o
   5 -11   6      169.99      160.33     10.31 o
   6 -11   6      206.11      214.09     10.89 o
   7 -11   6        0.33        8.64      4.16 o
   8 -11   6      189.49      198.27     14.24 o
   9 -11   6       58.13       50.60      8.25 o
  10 -11   6       87.00       74.13     10.14 o
  11 -11   6       36.18       31.52      8.04 o
  12 -11   6       60.39       64.07     10.08 o
  13 -11   6        1.22        0.00      6.96 o
  14 -11   6        5.30        4.28     15.94 o
 -15 -10   6       47.32       51.23     17.32 o
 -14 -10   6        9.52       13.57      6.26 o
 -13 -10   6       16.68       12.07      5.34 o
 -12 -10   6      326.78      324.46     16.37 o
 -11 -10   6      162.97      173.50     12.89 o
 -10 -10   6        2.34        8.91      4.46 o
  -9 -10   6      304.46      311.95     18.00 o
  -8 -10   6      945.61      946.96     29.65 o
  -7 -10   6      979.53      952.02     28.49 o
  -6 -10   6       85.39      115.07      9.86 o
  -5 -10   6      173.21      167.68      8.52 o
  -4 -10   6      148.96      132.95      7.02 o
  -3 -10   6       29.90       40.58      3.81 o
  -2 -10   6      888.80      900.74     19.99 o
  -1 -10   6      271.96      252.64      9.37 o
   0 -10   6        3.38        6.94      2.25 o
   1 -10   6     2397.10     2383.91     32.83 o
   2 -10   6     1424.55     1456.77     21.78 o
   3 -10   6      105.75       95.81      5.88 o
   4 -10   6       16.10       24.72      3.72 o
   5 -10   6       28.36       39.52      5.57 o
   6 -10   6     1504.61     1547.73     29.89 o
   7 -10   6      348.79      351.29     17.46 o
   8 -10   6      769.03      702.61     43.86 o
   9 -10   6      354.30      386.44     19.49 o
  10 -10   6      105.50      122.76     11.88 o
  11 -10   6       42.02       59.48      8.79 o
  12 -10   6       83.30       96.49     11.39 o
  13 -10   6        7.06       23.45      8.94 o
  14 -10   6        0.38        0.00      7.47 o
  15 -10   6      211.73      289.62     36.88 o
 -15  -9   6       14.40       12.13      6.29 o
 -14  -9   6      247.49      263.05     20.21 o
 -13  -9   6      218.33      243.76     14.26 o
 -12  -9   6      165.50      151.80     11.12 o
 -11  -9   6      210.59      250.45     16.53 o
 -10  -9   6       20.68       12.73      4.93 o
  -9  -9   6      735.68      722.76     26.12 o
  -8  -9   6       57.43       50.89      6.53 o
  -7  -9   6      233.53      223.33     13.38 o
  -6  -9   6       80.83       75.13      6.79 o
  -5  -9   6      439.75      452.90     11.97 o
  -4  -9   6     2151.52     2196.86     27.99 o
  -3  -9   6      133.93      109.13      5.54 o
  -2  -9   6        7.45        6.77      1.91 o
  -1  -9   6      311.90      292.17      7.26 o
   0  -9   6     2732.11     2699.26     22.80 o
   1  -9   6      560.75      538.20     11.46 o
   2  -9   6      484.42      423.23     11.90 o
   3  -9   6      766.87      748.72     15.03 o
   4  -9   6      802.36      779.61     17.11 o
   5  -9   6      106.44      102.22      6.51 o
   6  -9   6      197.05      194.53     10.22 o
   7  -9   6       25.32       32.31      5.70 o
   8  -9   6        7.39        7.49      4.21 o
   9  -9   6     1160.95     1106.91     26.73 o
  10  -9   6        0.48        2.26      3.60 o
  11  -9   6        4.83       14.41      4.42 o
  12  -9   6       61.41       50.38      8.29 o
  13  -9   6       84.73       92.67     11.67 o
  14  -9   6      154.48      141.28     14.58 o
  15  -9   6      150.50      130.24     17.87 o
 -16  -8   6       12.33       14.84      7.96 o
 -15  -8   6      277.52      252.22     20.13 o
 -14  -8   6      120.77      111.36     13.43 o
 -13  -8   6        0.79        0.00      4.48 o
 -12  -8   6       81.81      109.23     10.44 o
 -11  -8   6      303.97      294.05     15.84 o
 -10  -8   6       49.46       45.97     11.86 o
  -9  -8   6      123.84      101.40      9.77 o
  -8  -8   6      421.37      403.18     13.89 o
  -7  -8   6       93.39       95.63      7.56 o
  -6  -8   6     2707.36     2894.59     38.17 o
  -5  -8   6      250.30      197.90      7.59 o
  -4  -8   6        0.51        0.00      1.88 o
  -3  -8   6       95.85       79.87      7.30 o
  -2  -8   6     2249.39     2259.91     21.57 o
  -1  -8   6     1473.88     1364.24     15.59 o
   0  -8   6      577.87      551.75      9.39 o
   1  -8   6     1010.84     1031.79     14.76 o
   2  -8   6     1784.55     1832.32     21.55 o
   3  -8   6     3743.08     3604.75     33.79 o
   4  -8   6        8.45       12.61      2.74 o
   5  -8   6        1.11        2.25      1.98 o
   6  -8   6      918.23      915.43     16.35 o
   7  -8   6     2726.73     2649.37     36.41 o
   8  -8   6     1026.11     1017.76     23.67 o
   9  -8   6       14.70       13.00      3.45 o
  10  -8   6       57.28       61.22      6.59 o
  11  -8   6      581.56      624.27     21.25 o
  12  -8   6      209.82      214.24     15.56 o
  13  -8   6       18.28       26.16      7.34 o
  14  -8   6       21.52        3.73      9.92 o
  15  -8   6       29.00       30.82      7.34 o
  16  -8   6      160.30      169.21     20.31 o
 -16  -7   6       42.69       36.42      8.49 o
 -15  -7   6        1.52        9.72      8.12 o
 -14  -7   6       17.62       15.66      6.09 o
 -13  -7   6      208.04      182.98     16.29 o
 -12  -7   6      226.72      239.06     14.71 o
 -11  -7   6       67.11       50.68      7.03 o
 -10  -7   6      331.31      311.02     17.54 o
  -9  -7   6       24.56       27.57      5.03 o
  -8  -7   6      878.87      856.36     21.44 o
  -7  -7   6      556.52      474.89     17.88 o
  -6  -7   6       44.80       31.61      5.72 o
  -5  -7   6     1817.53     1826.10     24.12 o
  -4  -7   6      167.73      131.54      7.32 o
  -3  -7   6     2881.40     2846.24     23.00 o
  -2  -7   6     2702.05     2591.31     21.64 o
  -1  -7   6      904.83      952.05     12.60 o
   0  -7   6      521.11      475.53      9.11 o
   1  -7   6      834.46      872.52     17.83 o
   2  -7   6      418.03      449.81      8.96 o
   3  -7   6        0.50        6.88      2.18 o
   4  -7   6     2339.48     2367.78     25.96 o
   5  -7   6     3269.76     3113.78     29.53 o
   6  -7   6     1491.32     1513.98     38.62 o
   7  -7   6        9.04        8.67      2.66 o
   8  -7   6     1213.40     1165.67     24.40 o
   9  -7   6      114.19       94.71      7.61 o
  10  -7   6      290.48      288.74     13.63 o
  11  -7   6      265.47      272.67     16.36 o
  12  -7   6       45.14       51.23      8.59 o
  13  -7   6      127.24      128.49     18.11 o
  14  -7   6        1.05        4.88      7.17 o
  15  -7   6      157.30      149.96     14.65 o
  16  -7   6      106.70      120.42     14.62 o
 -16  -6   6       63.36       69.20     14.32 o
 -15  -6   6        5.07        0.00      5.67 o
 -14  -6   6        8.88        3.19     10.60 o
 -13  -6   6        1.40        0.00      6.20 o
 -12  -6   6      589.93      596.77     26.83 o
 -11  -6   6       15.66        9.17      3.91 o
 -10  -6   6      886.70      890.81     27.71 o
  -9  -6   6      110.76       94.43      7.67 o
  -8  -6   6      270.12      249.84     10.23 o
  -7  -6   6      140.24      168.38      8.91 o
  -6  -6   6      399.19      403.07     14.99 o
  -5  -6   6     1931.28     2060.58     26.76 o
  -4  -6   6     1679.14     1747.67     20.59 o
  -3  -6   6     3198.17     3277.32     27.51 o
  -2  -6   6       13.07       19.69      2.27 o
  -1  -6   6      875.63      951.25     17.28 o
   0  -6   6        3.36        8.41      1.81 o
   1  -6   6       76.48      146.31      7.32 o
   2  -6   6     8713.26     9480.96     80.12 o
   3  -6   6        0.65        7.50      2.09 o
   4  -6   6    13383.59    13958.55     89.94 o
   5  -6   6      100.00       98.47      4.70 o
   6  -6   6      738.27      661.37     14.11 o
   7  -6   6      153.47      167.27      8.69 o
   8  -6   6      171.06      160.54      8.92 o
   9  -6   6      495.22      461.35     15.58 o
  10  -6   6       10.11       11.12      3.85 o
  11  -6   6      206.79      208.02     14.04 o
  12  -6   6       57.17       58.14      8.50 o
  13  -6   6      494.24      535.58     25.11 o
  14  -6   6        8.80       14.36      5.37 o
  15  -6   6        7.16       10.34      6.46 o
  16  -6   6       20.74       33.17      8.96 o
  17  -6   6       97.99       81.19     19.44 o
 -17  -5   6        0.60        0.00      6.47 o
 -16  -5   6       23.34       16.91      9.52 o
 -15  -5   6      261.23      265.08     19.85 o
 -14  -5   6       33.60       38.15     12.66 o
 -13  -5   6       80.41      108.66     36.85 o
 -12  -5   6      181.19      208.48     16.06 o
 -11  -5   6      139.92      128.21     13.21 o
 -10  -5   6       30.45       19.66      4.79 o
  -9  -5   6      125.13      161.57      9.86 o
  -8  -5   6      797.41      745.21     16.79 o
  -7  -5   6     1367.34     1380.40     23.92 o
  -6  -5   6       13.83       10.10      2.27 o
  -5  -5   6      136.84      139.39      7.22 o
  -4  -5   6      843.62      937.32     15.30 o
  -3  -5   6     2657.98     2799.45     34.02 o
  -2  -5   6      666.10      839.38     23.34 o
  -1  -5   6      110.19       83.73      5.74 o
   0  -5   6      869.82      682.72     20.80 o
   1  -5   6      558.85      553.50     24.25 o
   2  -5   6     1229.87     1100.32     32.50 o
   3  -5   6      380.90      389.55     14.20 o
   4  -5   6       27.43       25.47      3.53 o
   5  -5   6     2136.64     2108.79     24.61 o
   6  -5   6      240.01      220.66      7.80 o
   7  -5   6     1688.38     1640.09     29.35 o
   8  -5   6      302.94      288.09     11.34 o
   9  -5   6        2.04        6.13      2.65 o
  10  -5   6      457.16      430.07     18.13 o
  11  -5   6     1041.38     1013.40     37.30 o
  12  -5   6        1.20        6.45      4.99 o
  13  -5   6       63.78       87.98     14.24 o
  14  -5   6      316.78      339.19     31.00 o
  15  -5   6        0.18        0.00      6.26 o
  16  -5   6       54.71       76.12     11.04 o
  17  -5   6        4.83       10.84      6.51 o
 -17  -4   6        0.27        0.31      7.51 o
 -16  -4   6        2.25        8.67     15.02 o
 -15  -4   6        8.53        8.40      6.94 o
 -14  -4   6       14.97       27.96      9.89 o
 -13  -4   6        2.40        2.15      4.72 o
 -12  -4   6       65.57       57.33      7.71 o
 -11  -4   6      726.52      750.28     22.59 o
 -10  -4   6      286.84      342.46     14.48 o
  -9  -4   6     1251.21     1242.61     20.16 o
  -8  -4   6      376.22      374.20     10.53 o
  -7  -4   6      257.84      310.74      9.69 o
  -6  -4   6      513.34      559.67     14.69 o
  -5  -4   6      877.35      973.67     17.80 o
  -4  -4   6      188.68      249.22      7.44 o
  -3  -4   6     1027.78      999.48     20.04 o
  -2  -4   6     9553.06    10325.36     54.84 o
  -1  -4   6     3034.02     3068.66     39.24 o
   0  -4   6     4792.32     5192.24     53.96 o
   1  -4   6      507.86      561.80     19.42 o
   2  -4   6       25.15       33.82      5.44 o
   3  -4   6    11190.23    11929.20    200.29 o
   4  -4   6      757.04      795.06     20.19 o
   5  -4   6     2305.30     2187.67     25.26 o
   6  -4   6      813.84      861.93     18.70 o
   7  -4   6      890.03      796.10     15.50 o
   8  -4   6      646.23      609.52     17.66 o
   9  -4   6      345.95      316.00     12.25 o
  10  -4   6      409.46      380.44     14.19 o
  11  -4   6       74.47       66.10      8.85 o
  12  -4   6      614.58      591.77     24.34 o
  13  -4   6       33.95       42.36      9.75 o
  14  -4   6      247.48      248.16     17.59 o
  15  -4   6       48.78       69.82     11.27 o
  16  -4   6       21.91       22.91      7.97 o
  17  -4   6      192.73      225.22     19.26 o
 -17  -3   6      206.93      256.26     24.35 o
 -16  -3   6       70.26       78.55     12.67 o
 -15  -3   6       20.75       22.53      7.26 o
 -14  -3   6       54.57       47.70      8.93 o
 -13  -3   6      147.08      127.19     10.45 o
 -12  -3   6      868.39      863.64     28.99 o
 -11  -3   6       71.88       68.54      8.28 o
 -10  -3   6      310.48      276.26     14.23 o
  -9  -3   6      586.85      589.14     17.99 o
  -8  -3   6     1745.68     1783.04     22.32 o
  -7  -3   6      421.55      379.08      9.68 o
  -6  -3   6        2.35        5.78      1.73 o
  -5  -3   6      177.29      190.32      9.22 o
  -4  -3   6     2298.35     2362.83     36.94 o
  -3  -3   6     1382.10     1552.64     26.63 o
  -2  -3   6        1.98        6.42      1.45 o
  -1  -3   6      207.52      235.32      8.79 o
   0  -3   6     1592.93     1713.86     28.11 o
   1  -3   6    20661.95    22806.81    135.08 o
   2  -3   6      140.05      110.25      9.72 o
   3  -3   6     1455.40     1499.05     32.53 o
   4  -3   6     1431.26     1642.65     37.44 o
   5  -3   6       53.93       75.27      5.37 o
   6  -3   6      373.20      309.02     10.60 o
   7  -3   6      557.96      585.25     12.71 o
   8  -3   6     1044.40     1090.85     24.49 o
   9  -3   6      397.49      369.02     11.75 o
  10  -3   6     1225.81     1222.12     23.47 o
  11  -3   6      682.05      628.42     17.89 o
  12  -3   6       40.50       49.57      6.74 o
  13  -3   6      112.74      113.01      9.96 o
  14  -3   6       36.73       37.89      9.92 o
  15  -3   6      440.24      497.97     31.19 o
  16  -3   6       70.12       71.59     11.34 o
  17  -3   6      106.82      103.12     15.75 o
 -17  -2   6       39.55       44.65      9.78 o
 -16  -2   6       20.88       34.10      8.68 o
 -15  -2   6      100.32       99.73     12.36 o
 -14  -2   6      451.37      460.02     23.10 o
 -13  -2   6      121.22      120.26     11.41 o
 -12  -2   6       44.03       34.98      5.78 o
 -11  -2   6      283.75      272.38     15.44 o
 -10  -2   6      378.30      380.26     17.08 o
  -9  -2   6      874.90      883.12     20.60 o
  -8  -2   6      339.15      333.56     10.78 o
  -7  -2   6      442.05      408.89     10.53 o
  -6  -2   6     1052.93     1011.62     16.33 o
  -5  -2   6      609.32      907.10     20.24 o
  -4  -2   6      602.18      525.64     17.25 o
  -3  -2   6      812.75      953.94     20.51 o
  -2  -2   6     3687.49     4359.74     46.73 o
  -1  -2   6    21381.76    23147.32     79.87 o
   0  -2   6    28611.29    31556.62    189.31 o
   1  -2   6     9340.70     9798.17     59.57 o
   2  -2   6      122.36      142.44      9.18 o
   3  -2   6     1202.28     1353.68     26.40 o
   4  -2   6      768.02      673.38     23.36 o
   5  -2   6       79.22      113.77      8.57 o
   6  -2   6     1680.08     1679.48     32.69 o
   7  -2   6        8.46        5.58      1.65 o
   8  -2   6     1390.12     1440.83     18.37 o
   9  -2   6     2308.99     2267.19     26.67 o
  10  -2   6        4.86        7.43      2.99 o
  11  -2   6       75.66       78.51      6.69 o
  12  -2   6       62.76       62.20      6.35 o
  13  -2   6      526.00      558.01     18.69 o
  14  -2   6      182.25      184.68     15.99 o
  15  -2   6      356.63      338.84     18.23 o
  16  -2   6       60.64       72.07     14.71 o
  17  -2   6       30.02       22.87      8.57 o
 -17  -1   6        3.83        7.21      7.17 o
 -16  -1   6      326.70      366.27     22.99 o
 -15  -1   6       69.53       87.59     11.40 o
 -14  -1   6        1.33        6.25      5.09 o
 -13  -1   6      133.65      137.12     10.46 o
 -12  -1   6       33.64       17.41      5.11 o
 -11  -1   6     1665.41     1637.55     46.65 o
 -10  -1   6       16.56       13.26      3.94 o
  -9  -1   6        4.26        0.00      2.27 o
  -8  -1   6      154.62      154.53      7.71 o
  -7  -1   6     2857.47     2931.34     31.62 o
  -6  -1   6      223.47      188.36      7.04 o
  -5  -1   6      215.49      226.68     11.19 o
  -4  -1   6      893.60      799.57     28.11 o
  -3  -1   6     1494.53     1544.29     28.24 o
  -2  -1   6     6452.69     6899.58     92.55 o
  -1  -1   6     4738.35     5425.86     61.65 o
   0  -1   6     9399.17    10902.75     90.50 o
   1  -1   6     4476.77     4872.00     42.03 o
   2  -1   6     1204.53     1224.56     20.96 o
   3  -1   6     3433.51     3462.45     40.68 o
   4  -1   6      784.98      913.72     23.50 o
   5  -1   6      547.25      607.31     24.37 o
   6  -1   6     3260.22     3468.45     41.47 o
   7  -1   6     4272.13     4216.45     40.40 o
   8  -1   6      298.75      314.89      9.39 o
   9  -1   6        2.04        3.11      1.99 o
  10  -1   6        8.96       14.94      3.03 o
  11  -1   6      543.60      558.65     16.83 o
  12  -1   6      490.69      516.75     17.14 o
  13  -1   6        1.48        1.26      4.23 o
  14  -1   6        0.43        0.00      4.01 o
  15  -1   6       14.97       29.20      5.70 o
  16  -1   6      293.83      312.79     18.07 o
  17  -1   6      129.06      154.52     18.82 o
 -17   0   6       74.91       79.76     13.77 o
 -16   0   6       65.50       73.15     17.66 o
 -15   0   6       74.28       86.70     11.15 o
 -14   0   6       19.09       14.84      5.26 o
 -13   0   6      857.14      827.68     25.30 o
 -12   0   6       37.01       27.51      5.21 o
 -11   0   6      369.62      324.21     16.28 o
 -10   0   6      297.14      285.79     14.52 o
  -9   0   6       37.83       30.28      3.92 o
  -8   0   6      331.93      364.54     12.37 o
  -7   0   6      730.97      759.86     15.77 o
  -6   0   6      816.44      795.23     16.30 o
  -5   0   6     1091.34     1019.11     21.99 o
  -4   0   6     1941.80     1850.46     39.76 o
  -3   0   6     3530.27     3867.54     59.12 o
  -2   0   6     1405.71     1561.12     36.08 o
  -1   0   6     6288.41     6514.60     73.20 o
   0   0   6     1550.29     1680.95     37.69 o
   1   0   6     7155.38     7774.72     61.66 o
   2   0   6        3.36        3.19      2.06 o
   3   0   6      764.84      622.46     26.44 o
   4   0   6     3492.36     3784.91     64.54 o
   5   0   6     4133.69     4641.75     58.82 o
   6   0   6      398.27      335.39      7.77 o
   7   0   6      108.45       93.07      5.53 o
   8   0   6     1243.80     1259.51     18.73 o
   9   0   6      406.05      375.04     10.98 o
  10   0   6     1316.40     1319.38     21.74 o
  11   0   6        1.18        3.21      3.61 o
  12   0   6       24.88       17.43      4.97 o
  13   0   6      206.30      210.61     11.80 o
  14   0   6      730.45      758.84     23.01 o
  15   0   6      443.23      434.10     18.46 o
  16   0   6       61.86       68.77      9.58 o
  17   0   6        0.87        0.00      6.64 o
 -17   1   6      110.88      133.99     14.45 o
 -16   1   6       19.51       20.16      8.93 o
 -15   1   6       44.45       59.06      8.30 o
 -14   1   6      174.95      168.05     12.32 o
 -13   1   6       71.30       70.53      7.99 o
 -12   1   6      809.81      814.01     23.75 o
 -11   1   6      172.36      167.97     11.80 o
 -10   1   6      706.99      702.91     22.55 o
  -9   1   6     2069.99     2039.21     30.66 o
  -8   1   6     1851.76     1850.12     23.58 o
  -7   1   6      220.96      253.02      8.30 o
  -6   1   6     2223.50     2343.78     24.86 o
  -5   1   6      471.30      502.92     22.64 o
  -4   1   6       79.08       86.92      8.57 o
  -3   1   6    10059.11    10483.43     78.35 o
  -2   1   6     2286.40     2348.08     48.34 o
  -1   1   6     6618.17     6790.72     80.52 o
   0   1   6       65.55       47.48      7.28 o
   1   1   6       14.90       12.46      4.39 o
   2   1   6    13093.05    14939.12    100.88 o
   3   1   6       15.92        9.00      2.99 o
   4   1   6    12773.13    13951.52     74.82 o
   5   1   6      813.69      888.45     13.83 o
   6   1   6      200.61      179.83      5.35 o
   7   1   6      280.55      285.25      7.72 o
   8   1   6      635.72      627.15     12.27 o
   9   1   6      275.59      252.62      9.16 o
  10   1   6      110.87       82.69      5.69 o
  11   1   6      442.72      452.18     13.69 o
  12   1   6       80.90       78.02      6.19 o
  13   1   6     1424.78     1479.81     30.51 o
  14   1   6       11.63       20.74      8.70 o
  15   1   6       69.44       72.05      9.28 o
  16   1   6       83.94       97.88     10.98 o
  17   1   6       28.69       22.40     13.65 o
 -17   2   6      132.54      146.76     14.91 o
 -16   2   6        1.54        0.00      5.06 o
 -15   2   6       41.07       33.15      6.49 o
 -14   2   6      598.12      642.49     23.45 o
 -13   2   6      102.03       82.13      8.44 o
 -12   2   6      453.66      439.45     21.38 o
 -11   2   6      219.00      199.90     11.47 o
 -10   2   6      475.41      472.71     17.84 o
  -9   2   6      163.75      135.76      8.16 o
  -8   2   6      333.21      324.99     10.21 o
  -7   2   6       10.85        6.43      1.79 o
  -6   2   6      658.99      643.55     13.21 o
  -5   2   6     1244.64     1074.41     29.40 o
  -4   2   6     1523.92     1705.90     42.14 o
  -3   2   6     6073.22     5845.12     78.52 o
  -2   2   6      544.58      651.47     21.34 o
  -1   2   6      832.00      717.58     27.98 o
   0   2   6      518.34      394.28     20.84 o
   1   2   6     1457.79     1725.24     43.98 o
   2   2   6     9003.50     9318.72     84.87 o
   3   2   6     2121.26     2520.64     57.11 o
   4   2   6     1199.48     1208.21     24.80 o
   5   2   6      415.22      456.03     10.15 o
   6   2   6      150.03      154.17      5.64 o
   7   2   6        3.81        2.89      1.39 o
   8   2   6     2713.42     2757.43     24.46 o
   9   2   6      399.31      418.00     10.77 o
  10   2   6      497.77      471.54     12.21 o
  11   2   6     1388.75     1438.56     24.40 o
  12   2   6       16.60        9.41      3.36 o
  13   2   6       34.03       31.06      5.13 o
  14   2   6      139.56      156.17     12.01 o
  15   2   6       44.98       45.18     12.98 o
  16   2   6      163.93      152.33     12.94 o
  17   2   6       57.15       73.70     17.27 o
 -17   3   6        4.75       32.36     11.44 o
 -16   3   6      190.41      205.61     17.48 o
 -15   3   6       68.62       77.19     11.41 o
 -14   3   6       46.41       46.64      7.34 o
 -13   3   6        0.49        5.66      4.23 o
 -12   3   6       66.58       69.56      7.70 o
 -11   3   6      677.24      625.39     19.92 o
 -10   3   6        7.98       11.55      3.21 o
  -9   3   6      647.73      590.00     13.66 o
  -8   3   6       81.40       62.49      4.33 o
  -7   3   6     1843.30     1721.25     22.48 o
  -6   3   6      635.64      630.51     13.77 o
  -5   3   6     3267.79     3383.46     38.81 o
  -4   3   6     1059.56     1121.24     66.33 o
  -3   3   6       83.09       70.46      8.08 o
  -2   3   6     3168.55     3325.33     52.03 o
  -1   3   6      308.32      264.48     14.71 o
   0   3   6     3686.67     3704.97     67.34 o
   1   3   6      866.39     1008.70     35.53 o
   2   3   6     2654.88     3103.57     52.09 o
   3   3   6     9779.58    10380.80     98.72 o
   4   3   6      705.07      748.49     20.21 o
   5   3   6     3749.95     3975.68     37.03 o
   6   3   6        0.87        1.31      1.38 o
   7   3   6      248.90      214.03      6.55 o
   8   3   6      459.39      423.59      9.78 o
   9   3   6      685.03      697.97     13.32 o
  10   3   6       95.68       94.07      5.78 o
  11   3   6        5.21        3.78      3.77 o
  12   3   6      573.61      594.92     18.17 o
  13   3   6        2.50        7.11      6.56 o
  14   3   6      280.53      273.25     18.32 o
  15   3   6       64.68       84.88     14.05 o
  16   3   6        2.34       14.01      8.82 o
  17   3   6       26.40       41.55     11.84 o
 -17   4   6      264.59      263.51     57.42 o
 -16   4   6      294.88      312.45     21.55 o
 -15   4   6      132.56      156.00     15.07 o
 -14   4   6       37.85       58.69      9.61 o
 -13   4   6       76.59       93.07     10.98 o
 -12   4   6      320.45      264.26     16.62 o
 -11   4   6       96.79       86.82      9.33 o
 -10   4   6      138.48      129.71      8.53 o
  -9   4   6      302.41      260.00     10.39 o
  -8   4   6     1105.89     1130.01     20.17 o
  -7   4   6      554.11      477.16     12.51 o
  -6   4   6      145.95       86.96      5.96 o
  -5   4   6       55.47       96.94      5.54 o
  -4   4   6     2342.55     2362.18     29.13 o
  -3   4   6     2003.14     1993.56     26.91 o
  -2   4   6     2650.49     2737.21     51.05 o
  -1   4   6     3966.67     4449.10     64.18 o
   0   4   6     1877.55     2146.22     44.40 o
   1   4   6     7590.72     7999.31    105.42 o
   2   4   6     1457.96     1607.41     47.84 o
   3   4   6     1623.84     1587.46     24.04 o
   4   4   6      117.70      212.44      6.63 o
   5   4   6      170.86      139.38      4.76 o
   6   4   6     1725.12     1673.08     16.97 o
   7   4   6       13.82       12.30      3.60 o
   8   4   6      256.16      239.79      8.78 o
   9   4   6       27.24       19.17      3.70 o
  10   4   6      494.76      461.78     25.40 o
  11   4   6      333.51      337.24     15.64 o
  12   4   6      124.43      114.22     11.09 o
  13   4   6       29.12       40.77      8.22 o
  14   4   6       19.22        0.00      6.95 o
  15   4   6      149.54      152.55     18.63 o
  16   4   6        4.90        0.00      9.27 o
 -17   5   6        3.25       19.89     10.68 o
 -16   5   6        6.42       17.40      6.98 o
 -15   5   6      362.38      371.60     22.53 o
 -14   5   6      505.78      520.90     25.52 o
 -13   5   6        0.18        2.29      5.52 o
 -12   5   6        0.37        1.08      3.98 o
 -11   5   6       65.59       62.67      6.87 o
 -10   5   6     1326.25     1299.88     39.35 o
  -9   5   6       17.68       14.63      3.44 o
  -8   5   6      265.93      231.71     10.36 o
  -7   5   6      264.69      271.96      9.77 o
  -6   5   6     7410.94     7412.36     68.25 o
  -5   5   6     4584.35     4611.96     38.88 o
  -4   5   6      399.50      350.33      8.26 o
  -3   5   6      817.79      872.64     18.27 o
  -2   5   6     3115.49     3191.97     30.21 o
  -1   5   6     8026.99     8342.35     82.10 o
   0   5   6     5375.58     5976.00     41.43 o
   1   5   6     1762.52     1777.43     22.82 o
   2   5   6      788.41      806.40     16.24 o
   3   5   6        7.46       15.14      2.35 o
   4   5   6      644.85      651.89     13.30 o
   5   5   6      262.88      181.62      5.71 o
   6   5   6     2204.51     2154.66     21.36 o
   7   5   6       45.61       44.15      5.16 o
   8   5   6     1083.29     1081.37     21.15 o
   9   5   6     1351.91     1344.06     28.23 o
  10   5   6      334.85      330.78     21.47 o
  11   5   6       76.60       80.00      8.44 o
  12   5   6       81.37       73.31      8.72 o
  13   5   6      217.75      222.07     16.10 o
  14   5   6       47.47       61.04      9.89 o
  15   5   6       36.65       43.83      9.25 o
  16   5   6      101.17       73.65     21.00 o
 -16   6   6      540.08      543.88     29.39 o
 -15   6   6       32.09       24.93      7.21 o
 -14   6   6        5.74        7.83      5.56 o
 -13   6   6        0.48        0.00      5.36 o
 -12   6   6        3.98        8.89      4.32 o
 -11   6   6       37.19       33.68      6.54 o
 -10   6   6       10.34       16.83      3.76 o
  -9   6   6       62.63       51.77      5.32 o
  -8   6   6       44.73       50.87      5.16 o
  -7   6   6     4574.92     4389.76     45.87 o
  -6   6   6      216.21      245.77     13.29 o
  -5   6   6      658.29      628.98     12.49 o
  -4   6   6      961.78      906.41     14.74 o
  -3   6   6      101.73       86.30      5.05 o
  -2   6   6     7773.17     7991.64     45.98 o
  -1   6   6     2136.25     2120.32     21.67 o
   0   6   6       46.88       31.61      3.19 o
   1   6   6      339.32      310.13      7.62 o
   2   6   6      506.45      495.25     10.67 o
   3   6   6      386.54      379.27      9.58 o
   4   6   6       18.85       18.37      2.32 o
   5   6   6      402.51      382.11     12.51 o
   6   6   6       11.97       10.61      2.20 o
   7   6   6     3133.50     3046.04     37.36 o
   8   6   6       49.16       42.17      5.67 o
   9   6   6       69.20       74.78      7.23 o
  10   6   6        0.84        0.30      3.37 o
  11   6   6        4.57        1.67      3.50 o
  12   6   6       86.13       97.09      9.11 o
  13   6   6       18.04       14.83      6.51 o
  14   6   6       13.86       13.23      6.22 o
  15   6   6       29.78        5.10      6.97 o
  16   6   6       44.69       16.21      8.36 o
 -16   7   6       62.90       84.55     11.94 o
 -15   7   6      134.33      136.77     14.96 o
 -14   7   6       17.46       19.81      6.34 o
 -13   7   6      395.29      382.73     21.83 o
 -12   7   6        5.95        6.79      5.80 o
 -11   7   6       88.28       69.65      7.94 o
 -10   7   6      123.81      104.61      8.66 o
  -9   7   6     1826.32     1742.20     39.53 o
  -8   7   6      546.09      501.18     17.97 o
  -7   7   6        5.72        7.33      4.08 o
  -6   7   6      646.64      637.70     15.20 o
  -5   7   6       11.65        6.44      1.77 o
  -4   7   6     5224.15     5312.15     37.72 o
  -3   7   6       13.90       15.47      2.49 o
  -2   7   6       88.31       79.49      4.96 o
  -1   7   6     2257.40     2317.99     23.49 o
   0   7   6      341.68      349.24      8.83 o
   1   7   6     4382.33     4401.80     42.76 o
   2   7   6        0.82        3.62      1.87 o
   3   7   6       34.65       25.82      3.22 o
   4   7   6       86.70       80.63      5.00 o
   5   7   6     1754.55     1619.98     23.43 o
   6   7   6       41.17       34.97      4.22 o
   7   7   6      475.72      522.15     20.24 o
   8   7   6      140.46      117.61     10.40 o
   9   7   6      118.07       99.41      9.99 o
  10   7   6       87.65       66.44      9.13 o
  11   7   6       62.07       56.89      8.62 o
  12   7   6       17.10       16.13      5.41 o
  13   7   6       24.11       11.30      6.77 o
  14   7   6       37.15       28.81     16.52 o
  15   7   6       76.63       71.65     13.34 o
 -16   8   6       24.32       15.09      9.67 o
 -15   8   6      291.09      347.32     32.94 o
 -14   8   6       14.39       18.77      9.66 o
 -13   8   6        3.72        6.32      5.27 o
 -12   8   6      293.78      309.33     19.23 o
 -11   8   6       42.96       44.55      6.83 o
 -10   8   6       16.35        7.82      4.30 o
  -9   8   6        2.01        5.28      4.40 o
  -8   8   6      107.44       90.57      9.35 o
  -7   8   6       60.28       41.81      6.59 o
  -6   8   6     1864.89     1812.18     27.36 o
  -5   8   6      718.59      701.53     14.94 o
  -4   8   6     2154.22     2137.66     25.50 o
  -3   8   6      836.83      838.09     15.71 o
  -2   8   6        0.75        1.92      1.96 o
  -1   8   6     1832.14     1748.32     24.43 o
   0   8   6       15.74       16.42      3.04 o
   1   8   6        0.54        0.41      1.98 o
   2   8   6      350.71      357.92     11.31 o
   3   8   6     3083.30     2938.11     46.15 o
   4   8   6      809.91      793.81     17.38 o
   5   8   6        2.41        5.84      2.51 o
   6   8   6      134.97      125.95      7.66 o
   7   8   6      232.63      255.70     14.07 o
   8   8   6       95.09       75.38      9.84 o
   9   8   6       14.71        8.93      5.18 o
  10   8   6       41.49       37.47      6.81 o
  11   8   6       22.28       19.56      5.54 o
  12   8   6      129.58      126.73     13.51 o
  13   8   6      166.02      164.83     15.37 o
  14   8   6       26.97       21.96     11.81 o
  15   8   6       41.62       17.65     13.96 o
 -15   9   6       16.94       14.63     11.09 o
 -14   9   6      250.70      256.20     34.74 o
 -13   9   6       16.33        0.00      6.14 o
 -12   9   6      335.44      342.25     35.18 o
 -11   9   6        8.59        9.49      5.87 o
 -10   9   6       41.67       32.64      7.59 o
  -9   9   6       34.68       20.86      5.99 o
  -8   9   6      363.08      340.45     18.10 o
  -7   9   6      563.05      529.31     24.47 o
  -6   9   6      147.50      144.22      8.45 o
  -5   9   6     1335.86     1272.27     21.31 o
  -4   9   6       91.66       72.36      5.28 o
  -3   9   6     3193.39     3160.99     35.22 o
  -2   9   6     1616.75     1661.96     25.10 o
  -1   9   6       59.35       57.63      4.91 o
   0   9   6       61.09       64.50      5.17 o
   1   9   6       55.69       55.55      5.61 o
   2   9   6     2061.72     2086.43     28.74 o
   3   9   6      218.35      220.76      9.80 o
   4   9   6      326.01      287.48     11.22 o
   5   9   6        4.84        4.82      3.01 o
   6   9   6      938.28      931.84     23.72 o
   7   9   6        1.24        3.54      4.11 o
   8   9   6       33.42       26.99      5.86 o
   9   9   6        5.60       22.36      6.44 o
  10   9   6      151.70      167.69     14.53 o
  11   9   6      389.21      367.86     21.59 o
  12   9   6       68.54       66.40     10.55 o
  13   9   6       94.95       94.71     15.11 o
  14   9   6        1.29        9.87      8.10 o
 -14  10   6       82.34       84.46     36.77 o
 -13  10   6       79.03       87.70     14.80 o
 -12  10   6       76.11       66.50     13.56 o
 -11  10   6      167.24      173.63     35.16 o
 -10  10   6        8.31        0.50      6.47 o
  -9  10   6      155.68      149.36     29.19 o
  -8  10   6      656.38      687.43     26.62 o
  -7  10   6      116.16      127.63     14.72 o
  -6  10   6     1582.18     1507.88     36.06 o
  -5  10   6     1577.00     1537.11     30.30 o
  -4  10   6      755.62      756.93     18.69 o
  -3  10   6        8.61        6.69      3.97 o
  -2  10   6       14.48       15.46      3.40 o
  -1  10   6       12.39       12.14      2.89 o
   0  10   6      273.11      299.87     12.62 o
   1  10   6        1.96        4.90      4.68 o
   2  10   6       62.66       67.94      7.45 o
   3  10   6      487.07      470.91     18.51 o
   4  10   6      173.21      171.43     10.07 o
   5  10   6      153.60      123.07      9.25 o
   6  10   6       94.16       94.59      8.47 o
   7  10   6       42.05       36.00      6.21 o
   8  10   6        0.37       11.46      5.73 o
   9  10   6      394.78      375.85     21.54 o
  10  10   6        2.26        5.51      5.07 o
  11  10   6       10.72        6.08      5.23 o
  12  10   6      121.87       88.37     14.26 o
  13  10   6       37.56       51.83     19.88 o
 -14  11   6        0.12        0.00     13.26 o
 -13  11   6      185.14      160.94     20.19 o
 -12  11   6       89.60       86.91     14.71 o
 -11  11   6      133.24      128.75     17.36 o
 -10  11   6       34.79       24.88      9.63 o
  -9  11   6        1.28        2.19      7.52 o
  -8  11   6      372.34      360.77     25.56 o
  -7  11   6      166.74      153.07     24.28 o
  -6  11   6      113.01      102.65     10.64 o
  -5  11   6       20.03       19.63      5.68 o
  -4  11   6      353.88      323.76     14.70 o
  -3  11   6      620.86      640.74     17.82 o
  -2  11   6       48.35       48.73      5.39 o
  -1  11   6      904.67      861.05     22.75 o
   0  11   6      286.98      298.01     16.14 o
   1  11   6       74.62      107.59     14.80 o
   2  11   6      296.25      306.59     21.12 o
   3  11   6      137.39      140.19      7.95 o
   4  11   6       58.32       57.26      5.51 o
   5  11   6      647.17      597.16     18.54 o
   6  11   6       73.99       67.88      6.62 o
   7  11   6      215.55      195.85     17.51 o
   8  11   6       99.40      105.20     11.35 o
   9  11   6       17.14       20.93      6.72 o
  10  11   6      325.43      352.72     27.07 o
  11  11   6       17.84       27.96      9.25 o
  12  11   6      284.97      322.34     27.11 o
  13  11   6       41.70       46.60     13.56 o
 -13  12   6        1.98        6.82     10.98 o
 -12  12   6        4.82        0.00      6.78 o
 -11  12   6        9.37       19.47      8.27 o
 -10  12   6      457.35      438.86     60.64 o
  -9  12   6       11.06       21.64     17.12 o
  -8  12   6      238.10      253.06     25.35 o
  -7  12   6       11.11       17.18      7.92 o
  -6  12   6        6.14       17.27      5.73 o
  -5  12   6      693.78      706.26     26.76 o
  -4  12   6        1.70        7.46      3.99 o
  -3  12   6      218.38      197.66     12.22 o
  -2  12   6      100.48       84.48      8.01 o
  -1  12   6      311.26      304.98     14.58 o
   0  12   6       51.99       47.35      7.55 o
   1  12   6      160.82      156.54     15.92 o
   2  12   6        0.00        7.28      6.57 o
   3  12   6      644.76      676.90     21.97 o
   4  12   6       44.03       31.42      4.45 o
   5  12   6       23.77       22.20      4.62 o
   6  12   6      126.83      117.43     10.15 o
   7  12   6      152.29      131.94     20.43 o
   8  12   6      293.33      282.99     18.83 o
   9  12   6       82.84       67.18     10.83 o
  10  12   6      210.26      197.54     25.23 o
  11  12   6       68.86       59.00     14.17 o
  12  12   6       12.63       10.42      7.03 o
 -12  13   6       46.30       25.04     12.64 o
 -11  13   6       81.36       83.46     15.74 o
 -10  13   6       16.95       16.15      8.36 o
  -9  13   6      149.14      174.56     26.79 o
  -8  13   6      126.94      127.22     16.93 o
  -7  13   6      345.24      323.34     25.29 o
  -6  13   6      213.03      243.94     17.27 o
  -5  13   6       84.36       82.69     10.01 o
  -4  13   6        0.90        1.98      4.24 o
  -3  13   6      116.46      152.36     13.21 o
  -2  13   6       55.85       57.25      8.84 o
  -1  13   6       10.59        7.23      4.87 o
   0  13   6        6.21       12.54      7.26 o
   1  13   6      383.65      405.90     25.76 o
   2  13   6      335.88      328.10     23.35 o
   3  13   6       11.21       12.98      7.18 o
   4  13   6       32.60       44.00      8.17 o
   5  13   6        8.44        7.96      5.72 o
   6  13   6      805.72      825.53     38.13 o
   7  13   6      382.88      368.32     21.78 o
   8  13   6       66.89       74.55     16.06 o
   9  13   6       71.64       57.86      9.28 o
  10  13   6        1.87        8.25      7.60 o
  11  13   6       32.75        8.42      8.63 o
 -10  14   6        4.69        7.07     21.17 o
  -9  14   6      512.57      547.15     50.68 o
  -8  14   6       11.15       32.50     14.50 o
  -7  14   6       10.59        1.96      7.72 o
  -6  14   6        2.23        0.00      5.25 o
  -5  14   6        1.36        1.04      6.54 o
  -4  14   6        3.50        5.25      6.04 o
  -3  14   6        3.01        2.91      4.64 o
  -2  14   6      134.34      124.59     15.44 o
  -1  14   6        0.10       13.38      7.35 o
   0  14   6      553.35      604.15     45.00 o
   1  14   6        1.00       20.85      9.21 o
   2  14   6       59.62       65.12     12.27 o
   3  14   6        8.62        9.09      8.25 o
   4  14   6       45.71       72.95     13.73 o
   5  14   6      415.21      469.97     24.21 o
   6  14   6       19.39       16.08      7.56 o
   7  14   6       56.61       28.71      9.96 o
   8  14   6       19.57       28.94      9.47 o
   9  14   6       70.45       38.09     15.52 o
  -9  15   6        0.36        0.00      7.51 o
  -8  15   6      131.32      113.82     17.27 o
  -7  15   6       80.17       69.71     17.31 o
  -6  15   6       87.10       91.70     13.51 o
  -5  15   6      161.52      176.84     19.40 o
  -4  15   6      216.81      225.40     21.11 o
  -3  15   6       20.09       27.70      8.85 o
  -2  15   6       25.71       32.00      9.73 o
  -1  15   6       95.73       79.49     13.67 o
   0  15   6       36.67       52.12     18.52 o
   1  15   6       57.60       56.89     17.68 o
   2  15   6       32.55       46.42     12.56 o
   3  15   6       83.43      121.29     17.31 o
   4  15   6        7.01       10.93      9.66 o
   5  15   6        0.35       10.29      9.04 o
   6  15   6      277.01      290.87     20.18 o
   7  15   6      176.79      164.42     33.87 o
   8  15   6      237.61      198.64     34.10 o
  -7  16   6        1.00        0.00     12.10 o
  -6  16   6       41.78       38.08     12.55 o
  -5  16   6       49.27       58.07     12.83 o
  -4  16   6       70.33       49.09     16.09 o
  -3  16   6        7.65       18.09      8.71 o
  -2  16   6       50.86       49.27     15.65 o
  -1  16   6      117.34      124.65     16.89 o
   0  16   6        4.00        7.37      9.85 o
   1  16   6      227.77      259.86     23.72 o
   2  16   6        1.18        0.00     12.33 o
   3  16   6       44.26       62.44     13.16 o
   4  16   6       88.75       92.33     15.21 o
   5  16   6       17.43       19.18     10.27 o
   6  16   6      343.28      323.04     50.83 o
  -4  17   6       79.01       99.12     17.19 o
  -3  17   6      284.94      271.21     36.23 o
  -2  17   6       32.04       43.87     11.57 o
  -1  17   6        2.04        7.78      9.26 o
   0  17   6       39.74       66.06     19.49 o
   1  17   6        3.05        0.00      8.31 o
   2  17   6      220.11      219.93     23.07 o
  -4 -18   7       52.34       50.56     12.79 o
  -3 -18   7       90.39       50.95     10.11 o
  -2 -18   7       23.73       17.67     35.56 o
  -1 -18   7        2.28       29.20     12.00 o
   0 -18   7       11.49       14.98      7.81 o
   1 -18   7      264.33      250.84     20.31 o
   2 -18   7       10.10        1.91     20.07 o
   3 -18   7       40.85       39.25     10.99 o
   4 -18   7       19.24       21.65     11.07 o
   5 -18   7       22.45       19.61     14.47 o
  -6 -17   7       86.73       62.12     10.88 o
  -5 -17   7       76.34       87.96     10.68 o
  -4 -17   7      228.23      226.64     18.47 o
  -3 -17   7       12.68       18.86     15.54 o
  -2 -17   7       26.46       28.59     10.69 o
  -1 -17   7      110.08      109.67     13.58 o
   0 -17   7        3.20        4.79      6.79 o
   1 -17   7      332.39      369.29     23.44 o
   2 -17   7        9.02        6.43      7.02 o
   3 -17   7        7.77        5.49      7.80 o
   4 -17   7       33.61       45.15     13.68 o
   5 -17   7       11.31       14.32      6.39 o
   6 -17   7       82.91       82.59     11.24 o
   7 -17   7       17.54       22.60     14.94 o
  -8 -16   7      101.70      127.84     18.52 o
  -7 -16   7       62.78       64.39     10.98 o
  -6 -16   7        2.79        8.81      6.32 o
  -5 -16   7        3.45       12.31      5.93 o
  -4 -16   7        1.36       15.94      6.95 o
  -3 -16   7      104.42       98.85     12.17 o
  -2 -16   7       21.54       16.43      6.32 o
  -1 -16   7        6.15        5.84      6.51 o
   0 -16   7        1.12        6.86      6.11 o
   1 -16   7        0.96       10.08      5.97 o
   2 -16   7      337.69      342.95     21.72 o
   3 -16   7       23.72       12.27      9.70 o
   4 -16   7      301.98      334.79     21.24 o
   5 -16   7        1.75        2.52      5.70 o
   6 -16   7       62.76       78.10     12.06 o
   7 -16   7       12.15       15.74      8.19 o
   8 -16   7       12.26        7.51     21.57 o
   9 -16   7        2.59        0.00     16.40 o
 -10 -15   7       17.60       25.67      9.96 o
  -9 -15   7      332.56      355.87     28.71 o
  -8 -15   7       46.26       41.29     12.17 o
  -7 -15   7      118.08      100.83     13.57 o
  -6 -15   7       16.41       21.77      7.56 o
  -5 -15   7      212.64      230.85     16.80 o
  -4 -15   7      195.87      200.92     12.23 o
  -3 -15   7      120.28      119.84      9.81 o
  -2 -15   7        4.36        9.49      4.64 o
  -1 -15   7        0.02        5.34      4.35 o
   0 -15   7      556.04      589.69     26.65 o
   1 -15   7       44.10       61.66     11.57 o
   2 -15   7      118.54      122.57     17.37 o
   3 -15   7      219.08      201.98     13.67 o
   4 -15   7        0.50        8.69      5.25 o
   5 -15   7       56.03       55.50      9.36 o
   6 -15   7       25.03       26.42      7.56 o
   7 -15   7        1.26       14.54      7.12 o
   8 -15   7        7.28        9.42      8.66 o
   9 -15   7       28.48       29.35     10.37 o
  10 -15   7       77.15       92.26     15.71 o
 -11 -14   7      407.67      392.94     36.42 o
 -10 -14   7      302.18      313.56     48.62 o
  -9 -14   7        2.12        9.54      7.83 o
  -8 -14   7       25.79       21.71     18.54 o
  -7 -14   7       73.20       75.02     10.90 o
  -6 -14   7      402.16      399.40     22.17 o
  -5 -14   7       18.13       24.59      6.03 o
  -4 -14   7        0.71        0.00      4.01 o
  -3 -14   7      183.82      172.59     10.80 o
  -2 -14   7      730.55      752.76     20.13 o
  -1 -14   7      410.62      456.33     17.48 o
   0 -14   7        2.71        5.67      4.52 o
   1 -14   7        5.16        8.76      4.35 o
   2 -14   7       44.32       46.61      9.80 o
   3 -14   7      366.98      355.22     17.08 o
   4 -14   7       41.54       46.99     13.60 o
   5 -14   7       72.18       71.08      9.91 o
   6 -14   7      108.38      116.98     16.46 o
   7 -14   7      156.36      189.32     15.68 o
   8 -14   7        6.66       19.96      9.64 o
   9 -14   7       87.00       75.22     14.11 o
  10 -14   7       27.13       38.20     11.87 o
  11 -14   7       30.75       41.26     12.51 o
  12 -14   7      602.87      667.34     40.10 o
 -12 -13   7      290.65      274.33     25.34 o
 -11 -13   7        1.50        5.28      7.46 o
 -10 -13   7        0.55        0.00      8.32 o
  -9 -13   7       91.73       96.51     12.58 o
  -8 -13   7       38.82       40.72      7.18 o
  -7 -13   7      117.35      104.13     11.44 o
  -6 -13   7        0.00        0.00      5.30 o
  -5 -13   7       58.98       60.89      6.80 o
  -4 -13   7      264.03      247.25     12.29 o
  -3 -13   7      526.93      538.77     17.75 o
  -2 -13   7        0.10        4.02      3.30 o
  -1 -13   7       61.04       53.92      6.34 o
   0 -13   7       38.13       47.42      7.57 o
   1 -13   7       11.45       27.43      5.79 o
   2 -13   7       57.14       64.20      7.45 o
   3 -13   7       52.06       27.39      6.04 o
   4 -13   7        0.67        2.24      4.57 o
   5 -13   7      279.81      280.66     15.04 o
   6 -13   7      154.56      163.43     15.93 o
   7 -13   7        2.37        5.29      6.01 o
   8 -13   7        0.02        5.64      6.55 o
   9 -13   7       55.23       65.62     12.26 o
  10 -13   7       73.62      101.82     15.55 o
  11 -13   7       85.87       72.43     18.17 o
  12 -13   7       47.09       62.20     13.20 o
  13 -13   7        2.14        0.00     10.41 o
 -13 -12   7        9.19       11.68      7.35 o
 -12 -12   7        5.44        0.00      7.51 o
 -11 -12   7       69.60       68.89     21.28 o
 -10 -12   7      126.41      107.08     15.20 o
  -9 -12   7      259.02      255.72     42.06 o
  -8 -12   7      145.53      118.20     14.82 o
  -7 -12   7       14.61       18.51      5.86 o
  -6 -12   7       56.91       62.33      7.65 o
  -5 -12   7      814.29      839.50     19.52 o
  -4 -12   7      444.21      412.13     13.60 o
  -3 -12   7      313.27      313.04     12.02 o
  -2 -12   7      582.19      573.50     15.94 o
  -1 -12   7       27.29       27.40      4.30 o
   0 -12   7     1899.38     1942.64     31.75 o
   1 -12   7      464.26      409.67     14.44 o
   2 -12   7       13.94       12.17      3.76 o
   3 -12   7      191.79      186.14     12.43 o
   4 -12   7      636.59      609.34     20.31 o
   5 -12   7       19.20       28.28      5.70 o
   6 -12   7       90.09       86.49     10.70 o
   7 -12   7       22.03       27.79      7.57 o
   8 -12   7      343.18      412.36     27.09 o
   9 -12   7      296.51      306.90     19.69 o
  10 -12   7       19.35       13.86      6.37 o
  11 -12   7       18.53        3.70      7.12 o
  12 -12   7       40.92       51.90      9.39 o
  13 -12   7      252.43      231.55     22.97 o
 -14 -11   7        1.64        0.00      5.39 o
 -13 -11   7      285.59      274.68     17.54 o
 -12 -11   7      242.91      272.85     15.50 o
 -11 -11   7       72.87       69.34      9.39 o
 -10 -11   7      222.97      199.30     13.70 o
  -9 -11   7      263.69      276.91     23.77 o
  -8 -11   7       18.51       22.61      5.50 o
  -7 -11   7       38.00       34.52      6.73 o
  -6 -11   7      162.18      166.77     12.24 o
  -5 -11   7     1421.18     1415.70     24.00 o
  -4 -11   7      884.63      890.03     18.82 o
  -3 -11   7       46.17       40.78      4.64 o
  -2 -11   7      887.89      898.75     19.19 o
  -1 -11   7        8.15        6.79      2.72 o
   0 -11   7      166.81      162.23      7.94 o
   1 -11   7      583.79      599.49     14.99 o
   2 -11   7        3.74       12.67      3.58 o
   3 -11   7      110.40      137.99      9.43 o
   4 -11   7      118.94      105.95      7.33 o
   5 -11   7      335.82      350.97     13.24 o
   6 -11   7        2.30        0.00      4.33 o
   7 -11   7      721.68      730.00     22.82 o
   8 -11   7        2.75        2.33      4.09 o
   9 -11   7        6.61        6.73      4.68 o
  10 -11   7      478.90      484.30     23.44 o
  11 -11   7      486.25      530.05     25.11 o
  12 -11   7       48.67       59.77     12.09 o
  13 -11   7      274.67      308.98     25.71 o
  14 -11   7       77.74       60.79     12.86 o
 -14 -10   7       43.58       21.57      9.98 o
 -13 -10   7       13.09        7.99      5.51 o
 -12 -10   7       68.26       67.62      8.60 o
 -11 -10   7        1.27        0.00      4.51 o
 -10 -10   7        4.77        0.00      4.38 o
  -9 -10   7       47.55       62.18      8.90 o
  -8 -10   7      289.14      278.97     16.61 o
  -7 -10   7      300.52      313.97     16.91 o
  -6 -10   7     1427.60     1520.01     35.06 o
  -5 -10   7      116.46      105.84      6.99 o
  -4 -10   7      450.52      439.86     13.47 o
  -3 -10   7       44.90       53.78      3.85 o
  -2 -10   7      117.61      103.19      6.21 o
  -1 -10   7     3788.03     3723.44     41.96 o
   0 -10   7       69.64       77.04      4.88 o
   1 -10   7      684.88      701.97     14.05 o
   2 -10   7      505.10      509.59     13.08 o
   3 -10   7       17.61        9.25      3.58 o
   4 -10   7       15.68       11.28      2.93 o
   5 -10   7      583.31      590.71     16.28 o
   6 -10   7       48.85       54.39      5.29 o
   7 -10   7      289.75      312.48     14.06 o
   8 -10   7     1271.67     1246.89     33.72 o
   9 -10   7      146.94      165.59     13.33 o
  10 -10   7      480.55      497.48     22.94 o
  11 -10   7       81.60       78.83      9.88 o
  12 -10   7       13.43       25.05      9.50 o
  13 -10   7      121.96      150.29     18.37 o
  14 -10   7       27.47        8.64      5.27 o
  15 -10   7      203.13      231.80     34.24 o
 -15  -9   7        5.13        7.70      6.16 o
 -14  -9   7        2.44       12.91      8.42 o
 -13  -9   7        0.07        0.67      3.85 o
 -12  -9   7      227.95      220.96     13.34 o
 -11  -9   7      310.50      309.24     16.64 o
 -10  -9   7       71.98       68.44      7.80 o
  -9  -9   7       56.95       37.88      6.62 o
  -8  -9   7     1213.55     1209.18     27.91 o
  -7  -9   7      433.93      450.46     19.15 o
  -6  -9   7      355.63      332.82     15.95 o
  -5  -9   7       86.55       66.94      6.98 o
  -4  -9   7       39.01       36.83      3.93 o
  -3  -9   7     1211.50     1168.39     18.81 o
  -2  -9   7      445.26      487.44     11.17 o
  -1  -9   7       10.83       12.82      1.97 o
   0  -9   7        2.54        0.00      1.67 o
   1  -9   7     2126.06     2124.43     23.62 o
   2  -9   7     1521.59     1533.26     23.28 o
   3  -9   7       20.36       15.93      3.00 o
   4  -9   7       28.48       26.06      4.46 o
   5  -9   7      369.12      328.83     11.40 o
   6  -9   7      898.35      887.94     19.09 o
   7  -9   7       99.81      104.77     12.04 o
   8  -9   7     1396.01     1356.43     33.63 o
   9  -9   7      207.76      200.45     11.74 o
  10  -9   7        7.46        9.63      3.99 o
  11  -9   7      332.17      324.63     20.44 o
  12  -9   7       18.74       13.01      9.78 o
  13  -9   7      485.63      534.00     32.61 o
  14  -9   7      163.21      176.87     16.20 o
  15  -9   7       26.65       31.79     14.60 o
 -16  -8   7        5.01        7.25      9.52 o
 -15  -8   7       16.71       17.97      7.72 o
 -14  -8   7      140.75      141.31     12.78 o
 -13  -8   7       47.71       26.36      7.21 o
 -12  -8   7       26.63       31.47      7.08 o
 -11  -8   7        0.61        4.09      4.21 o
 -10  -8   7      100.09       96.37      9.26 o
  -9  -8   7       19.90       15.55      4.28 o
  -8  -8   7       21.18       29.79      4.70 o
  -7  -8   7       49.28       26.74      5.34 o
  -6  -8   7       94.28       81.67      8.02 o
  -5  -8   7     2235.41     2309.84     32.20 o
  -4  -8   7      745.29      729.07     15.47 o
  -3  -8   7     2779.21     2660.63     26.71 o
  -2  -8   7        0.82        3.91      2.10 o
  -1  -8   7       50.53       50.13      2.99 o
   0  -8   7     6388.19     6542.71     42.38 o
   1  -8   7       89.87       78.60      4.60 o
   2  -8   7      142.14      133.90      5.67 o
   3  -8   7      755.74      762.18     15.77 o
   4  -8   7      824.41      770.77     17.83 o
   5  -8   7       79.34      117.65      6.52 o
   6  -8   7     1836.98     1745.28     25.34 o
   7  -8   7      109.73      105.34      7.79 o
   8  -8   7       60.19       58.63      5.97 o
   9  -8   7      418.36      361.38     15.02 o
  10  -8   7       43.50       41.25      6.16 o
  11  -8   7      547.08      547.67     23.59 o
  12  -8   7      196.27      199.82     15.03 o
  13  -8   7       15.45       17.70      6.29 o
  14  -8   7      458.97      494.28     25.96 o
  15  -8   7       23.62       27.84      8.48 o
  16  -8   7       26.59        4.01      7.25 o
 -16  -7   7      120.04      128.88     13.20 o
 -15  -7   7      462.61      488.63     26.59 o
 -14  -7   7       10.94       13.04      7.74 o
 -13  -7   7      150.36      138.69     14.18 o
 -12  -7   7        6.63       10.77      4.69 o
 -11  -7   7      215.74      216.87     13.31 o
 -10  -7   7       22.09       15.72      4.43 o
  -9  -7   7      503.53      466.10     21.24 o
  -8  -7   7        8.30        9.82      3.66 o
  -7  -7   7     1433.94     1335.35     31.34 o
  -6  -7   7     2682.93     3027.89     43.73 o
  -5  -7   7      986.17      926.20     19.34 o
  -4  -7   7        7.05       17.84      3.26 o
  -3  -7   7      623.98      531.08     10.08 o
  -2  -7   7    10625.45    11049.34     47.39 o
  -1  -7   7     1926.19     1940.15     17.72 o
   0  -7   7        1.80        3.17      1.61 o
   1  -7   7      178.30      179.36      6.07 o
   2  -7   7      770.19      687.51     12.35 o
   3  -7   7     7272.89     7283.50     72.33 o
   4  -7   7        1.73        3.16      1.73 o
   5  -7   7       71.15       77.08      4.53 o
   6  -7   7       29.90       31.80      3.88 o
   7  -7   7     2170.61     2221.69     37.14 o
   8  -7   7      813.65      766.59     19.94 o
   9  -7   7      849.05      790.23     21.21 o
  10  -7   7       40.98       35.56      6.92 o
  11  -7   7        0.14        2.83      7.06 o
  12  -7   7     1199.06     1320.31     49.84 o
  13  -7   7       27.35       37.74     11.22 o
  14  -7   7      290.32      315.37     20.58 o
  15  -7   7        9.73       12.56      9.54 o
  16  -7   7       33.93       31.05      7.86 o
 -16  -6   7       27.88       41.16     11.78 o
 -15  -6   7       13.69       14.88      7.24 o
 -14  -6   7       25.19       30.76      9.33 o
 -13  -6   7       61.03       66.34     10.04 o
 -12  -6   7      147.26      132.09     13.01 o
 -11  -6   7       34.78       35.36      9.15 o
 -10  -6   7      209.68      196.52     11.78 o
  -9  -6   7      742.82      706.23     20.10 o
  -8  -6   7      445.79      462.96     20.43 o
  -7  -6   7      565.82      605.01     19.34 o
  -6  -6   7       31.51       28.27      4.50 o
  -5  -6   7     3315.17     3258.33     43.46 o
  -4  -6   7    10727.75    11401.45     60.93 o
  -3  -6   7    10331.29    10273.13     44.90 o
  -2  -6   7      480.06      493.58      9.68 o
  -1  -6   7        5.91        4.68      1.56 o
   0  -6   7      446.93      463.11     14.66 o
   1  -6   7     3021.05     2975.98     28.90 o
   2  -6   7      527.65      510.89     12.26 o
   3  -6   7      459.17      473.58     14.90 o
   4  -6   7     6891.38     6875.02     53.22 o
   5  -6   7     1630.76     1709.61     22.00 o
   6  -6   7     1527.50     1500.90     24.95 o
   7  -6   7      219.81      150.24      8.25 o
   8  -6   7        0.08        0.00      2.80 o
   9  -6   7      293.48      274.24     14.22 o
  10  -6   7      571.43      555.18     21.42 o
  11  -6   7      558.20      517.98     21.68 o
  12  -6   7       49.84       60.35      8.97 o
  13  -6   7      288.07      272.33     18.39 o
  14  -6   7       16.41       19.07      6.57 o
  15  -6   7       11.03       24.82      7.63 o
  16  -6   7      105.05      116.51     13.95 o
 -17  -5   7        0.47        0.00      7.35 o
 -16  -5   7       98.78      109.74     15.63 o
 -15  -5   7       82.75       61.35     10.17 o
 -14  -5   7      117.67      123.92     45.67 o
 -13  -5   7      142.49      146.57     16.95 o
 -12  -5   7      231.32      238.07     16.77 o
 -11  -5   7        9.95       16.06      6.05 o
 -10  -5   7      687.07      721.82     24.23 o
  -9  -5   7       33.11       29.71      4.47 o
  -8  -5   7       51.82       59.42      5.76 o
  -7  -5   7     3543.25     3542.76     44.84 o
  -6  -5   7      832.14      798.91     16.78 o
  -5  -5   7     3723.58     3782.39     37.36 o
  -4  -5   7       35.23       55.26      3.97 o
  -3  -5   7      339.82      400.25     10.00 o
  -2  -5   7      841.65      702.52     14.63 o
  -1  -5   7     3736.19     3896.94     39.48 o
   0  -5   7     2971.91     3223.51     46.94 o
   1  -5   7       25.58       46.58      7.54 o
   2  -5   7     5154.24     6040.91    106.97 o
   3  -5   7       24.98       58.55      5.67 o
   4  -5   7    11452.33    11748.28    180.26 o
   5  -5   7      201.83      221.30      7.33 o
   6  -5   7      324.06      254.15      9.96 o
   7  -5   7      371.67      382.67     12.45 o
   8  -5   7      728.14      720.31     17.86 o
   9  -5   7     1624.28     1628.01     33.62 o
  10  -5   7      434.92      413.41     18.21 o
  11  -5   7       37.61       54.60     10.63 o
  12  -5   7      149.86      133.94     12.14 o
  13  -5   7      337.96      301.27     19.14 o
  14  -5   7      189.92      197.66     16.47 o
  15  -5   7        5.23       14.98      8.87 o
  16  -5   7       45.22       64.45     11.29 o
  17  -5   7       49.95       63.14     10.81 o
 -17  -4   7        8.26        9.48     17.09 o
 -16  -4   7       36.58       54.07     12.23 o
 -15  -4   7        0.11       14.04      9.36 o
 -14  -4   7        1.21        5.10      6.36 o
 -13  -4   7       10.26       12.46      5.86 o
 -12  -4   7       86.48       89.15     13.44 o
 -11  -4   7        2.92        5.88      3.38 o
 -10  -4   7       26.17       18.30      4.16 o
  -9  -4   7      941.86     1009.39     22.28 o
  -8  -4   7        9.88        7.40      2.04 o
  -7  -4   7     5737.33     5690.85     54.95 o
  -6  -4   7       15.71        6.60      2.73 o
  -5  -4   7       70.34       53.78      4.80 o
  -4  -4   7     6130.32     6311.82     45.86 o
  -3  -4   7     1342.79     1467.84     29.63 o
  -2  -4   7    12912.39    13463.81     64.82 o
  -1  -4   7     1857.84     2354.23     24.72 o
   0  -4   7     3624.88     3858.39     41.06 o
   1  -4   7     2271.86     2658.46     94.17 o
   2  -4   7     8568.15     9066.17    104.84 o
   3  -4   7      247.10      239.23     13.77 o
   4  -4   7     1018.26     1096.11     19.85 o
   5  -4   7     3375.11     3234.57     30.01 o
   6  -4   7      114.00      103.46      6.75 o
   7  -4   7     3357.68     3281.59     65.36 o
   8  -4   7       69.50       75.39      5.91 o
   9  -4   7      555.28      496.99     18.23 o
  10  -4   7      439.58      412.19     17.50 o
  11  -4   7       21.80       33.01      6.08 o
  12  -4   7      284.39      279.66     18.35 o
  13  -4   7       55.94       61.07     10.51 o
  14  -4   7        0.72        0.00      6.98 o
  15  -4   7      231.64      226.41     17.92 o
  16  -4   7       98.57       90.25     11.86 o
  17  -4   7       72.52       67.56     11.81 o
 -17  -3   7       22.04       31.99      9.73 o
 -16  -3   7        1.07        0.00      6.18 o
 -15  -3   7      160.53      149.35     14.62 o
 -14  -3   7        0.92        2.11      5.99 o
 -13  -3   7        2.82       11.23      4.96 o
 -12  -3   7       11.45       11.66      5.26 o
 -11  -3   7      352.92      356.03     17.88 o
 -10  -3   7      200.95      194.44     11.08 o
  -9  -3   7     1816.26     1833.88     31.02 o
  -8  -3   7       41.67       32.16      3.21 o
  -7  -3   7      566.08      562.78     11.92 o
  -6  -3   7     2890.01     2705.43     24.71 o
  -5  -3   7       36.15       35.20      3.57 o
  -4  -3   7     3021.20     3061.28     61.09 o
  -3  -3   7     1201.22     1348.00     21.05 o
  -2  -3   7       28.05       22.52      2.45 o
  -1  -3   7     4899.78     5495.13     67.02 o
   0  -3   7     8733.67     9950.06     85.15 o
   1  -3   7     7063.83     8210.99     50.15 o
   2  -3   7     1025.62     1332.97     28.38 o
   3  -3   7     1622.92     1677.98     34.78 o
   4  -3   7     1335.53     1664.05     38.18 o
   5  -3   7     2976.36     2871.30     30.62 o
   6  -3   7      950.58      961.88     20.68 o
   7  -3   7      577.31      520.13     11.04 o
   8  -3   7     1504.88     1461.32     21.75 o
   9  -3   7      652.59      639.83     15.29 o
  10  -3   7     1159.43     1122.17     25.49 o
  11  -3   7        9.15        8.93      4.81 o
  12  -3   7       27.54       27.40      5.10 o
  13  -3   7        0.36        6.81      5.03 o
  14  -3   7       71.42       72.91      9.77 o
  15  -3   7      197.75      244.54     25.77 o
  16  -3   7      149.86      176.18     16.56 o
  17  -3   7       45.02       58.20     10.24 o
 -17  -2   7      104.17      130.64     19.29 o
 -16  -2   7      115.54      121.65     13.80 o
 -15  -2   7       28.73       27.18     11.09 o
 -14  -2   7       34.72       33.67      6.50 o
 -13  -2   7       95.29       96.40     10.30 o
 -12  -2   7        9.36        9.78      3.95 o
 -11  -2   7      633.05      636.71     23.77 o
 -10  -2   7       45.48       38.49      6.13 o
  -9  -2   7      732.90      705.98     21.14 o
  -8  -2   7     2490.18     2432.92     29.39 o
  -7  -2   7      158.20      134.45      6.21 o
  -6  -2   7     4795.04     4638.68     32.36 o
  -5  -2   7      719.96      788.63     17.16 o
  -4  -2   7      761.05      795.15     13.96 o
  -3  -2   7     3330.88     3567.38     38.67 o
  -2  -2   7      174.03      189.18      7.73 o
  -1  -2   7    15948.69    17899.67    172.52 o
   0  -2   7       42.24       39.91      5.99 o
   1  -2   7     6410.85     6846.81     62.39 o
   2  -2   7     2033.07     2218.40     33.66 o
   3  -2   7      711.23      619.61     20.65 o
   4  -2   7      177.09      124.71      9.22 o
   5  -2   7      627.45      686.80     13.91 o
   6  -2   7     2927.45     2814.95     27.13 o
   7  -2   7      470.12      420.22     10.93 o
   8  -2   7     1526.21     1471.52     20.71 o
   9  -2   7     1501.77     1445.37     28.06 o
  10  -2   7      144.24      145.58      7.46 o
  11  -2   7       41.66       41.41      4.97 o
  12  -2   7       75.24       66.33      6.89 o
  13  -2   7      132.07      152.13     11.61 o
  14  -2   7        3.15       10.30      5.33 o
  15  -2   7      261.53      273.08     16.52 o
  16  -2   7       12.61       15.47      6.90 o
  17  -2   7      400.54      409.51     26.56 o
 -17  -1   7        5.77        6.82      7.21 o
 -16  -1   7        0.19        0.00      5.50 o
 -15  -1   7       18.20       25.19      9.57 o
 -14  -1   7      815.01      818.35     26.55 o
 -13  -1   7       37.76       30.48      6.16 o
 -12  -1   7       37.36       27.29      7.38 o
 -11  -1   7     1072.32      989.44     28.59 o
 -10  -1   7     1037.59      997.29     23.44 o
  -9  -1   7      867.00      797.30     19.71 o
  -8  -1   7     1385.16     1389.31     25.92 o
  -7  -1   7      441.30      499.79     13.09 o
  -6  -1   7      743.96      707.00     12.60 o
  -5  -1   7     1316.07     1155.98     20.73 o
  -4  -1   7     4224.06     4541.65    142.32 o
  -3  -1   7      456.41      391.29     16.39 o
  -2  -1   7        9.10       20.80      3.89 o
  -1  -1   7     1751.71     1858.90    108.73 o
   0  -1   7    15034.73    16456.86    328.29 o
   1  -1   7      301.71      426.80     17.52 o
   2  -1   7     3801.68     4413.38     41.21 o
   3  -1   7       92.24       90.64      6.83 o
   4  -1   7       47.77       14.82      3.97 o
   5  -1   7     3872.57     4225.39     39.80 o
   6  -1   7      395.32      294.04      8.26 o
   7  -1   7        4.02        8.83      1.97 o
   8  -1   7      206.66      173.91      7.18 o
   9  -1   7     1100.36     1094.96     18.95 o
  10  -1   7      442.28      421.51     12.55 o
  11  -1   7      411.89      419.30     14.34 o
  12  -1   7      287.15      275.52     12.67 o
  13  -1   7       16.46       13.68      4.26 o
  14  -1   7        4.84        8.91      4.73 o
  15  -1   7      273.08      281.88     16.65 o
  16  -1   7        1.53        6.76      5.27 o
  17  -1   7      114.13       98.99     15.52 o
 -17   0   7        0.07        9.37      6.05 o
 -16   0   7       95.02       82.33     14.27 o
 -15   0   7      145.56      165.86     13.03 o
 -14   0   7        0.35       10.80      5.28 o
 -13   0   7      384.64      391.29     17.66 o
 -12   0   7      160.83      157.10     12.52 o
 -11   0   7      568.98      576.97     22.70 o
 -10   0   7      527.65      509.99     16.45 o
  -9   0   7      406.81      395.38     15.89 o
  -8   0   7      830.45      779.65     18.32 o
  -7   0   7     1388.80     1327.16     21.30 o
  -6   0   7     1906.14     1932.66     23.00 o
  -5   0   7     5077.88     5579.16     58.88 o
  -4   0   7     1743.16     2030.94     29.54 o
  -3   0   7      850.85      993.93     31.93 o
  -2   0   7     4727.80     4890.70     68.85 o
  -1   0   7      715.43      800.73     53.52 o
   0   0   7       32.13       37.33      6.51 o
   1   0   7     1091.92     1299.65     26.86 o
   2   0   7     1064.98     1144.72     27.42 o
   3   0   7     1233.54     1092.60     24.60 o
   4   0   7      490.24      421.42     16.72 o
   5   0   7     1326.79     1420.45     16.07 o
   6   0   7        0.05        1.40      1.37 o
   7   0   7     1167.44     1080.26     16.81 o
   8   0   7      594.06      562.75     12.78 o
   9   0   7      419.07      407.44     11.67 o
  10   0   7     1176.94     1107.94     20.25 o
  11   0   7      307.94      314.67     11.58 o
  12   0   7      281.72      287.74     13.05 o
  13   0   7      178.45      171.77     10.91 o
  14   0   7       18.99       20.86      5.87 o
  15   0   7        5.74        7.53      5.15 o
  16   0   7      327.90      316.70     31.36 o
  17   0   7       14.15        2.99      5.84 o
 -17   1   7       89.57       91.53     15.53 o
 -16   1   7        4.22        6.79      6.01 o
 -15   1   7       40.62       40.60      8.65 o
 -14   1   7       13.37       15.08      7.24 o
 -13   1   7     1020.27     1067.36     28.88 o
 -12   1   7       23.79       30.33      5.85 o
 -11   1   7       68.53       65.76      7.93 o
 -10   1   7      981.76      908.09     34.94 o
  -9   1   7       24.79       36.68      4.61 o
  -8   1   7     2754.14     2647.81     28.96 o
  -7   1   7      935.02      891.88     17.08 o
  -6   1   7      189.83      210.05      8.83 o
  -5   1   7      582.96      627.81     15.61 o
  -4   1   7     6461.56     6824.00     68.06 o
  -3   1   7      236.58      157.99     13.81 o
  -2   1   7     1355.23     1638.39     42.76 o
  -1   1   7      216.71      270.04     17.13 o
   0   1   7        8.36        3.36      2.77 o
   1   1   7     3716.89     4006.70     67.96 o
   2   1   7     1390.89     1683.74     35.59 o
   3   1   7     1509.15     1590.46     50.41 o
   4   1   7      357.27      334.75     11.91 o
   5   1   7     2242.46     2224.30     19.78 o
   6   1   7     4410.79     4565.54     34.80 o
   7   1   7        4.55        6.89      1.72 o
   8   1   7       88.60       71.46      4.81 o
   9   1   7        0.94        6.44      2.45 o
  10   1   7      207.87      204.32      8.87 o
  11   1   7      424.45      432.82     13.51 o
  12   1   7       47.41       56.35      5.64 o
  13   1   7       34.12       44.03      7.71 o
  14   1   7      651.36      692.73     22.25 o
  15   1   7        4.19       10.06      5.43 o
  16   1   7       40.02       26.26      6.97 o
  17   1   7        2.55        5.85      6.17 o
 -17   2   7       69.81       79.29     15.07 o
 -16   2   7        6.04       22.51      6.86 o
 -15   2   7       94.09       78.82      9.22 o
 -14   2   7      176.50      176.14     12.92 o
 -13   2   7        1.14        0.00      3.95 o
 -12   2   7      839.10      789.96     33.85 o
 -11   2   7       10.80       12.38      6.78 o
 -10   2   7     2391.31     2319.64     35.36 o
  -9   2   7        1.10        4.05      2.08 o
  -8   2   7      856.28      803.88     16.33 o
  -7   2   7      320.82      349.80     10.20 o
  -6   2   7      341.24      299.89      9.36 o
  -5   2   7     3008.73     2913.33     33.60 o
  -4   2   7       82.36      120.89     10.05 o
  -3   2   7      364.68      300.64     15.48 o
  -2   2   7     1524.01     1855.74     48.37 o
  -1   2   7      165.77      153.69     13.82 o
   0   2   7       41.78       33.21      9.61 o
   1   2   7      490.81      536.11     26.25 o
   2   2   7     9126.23     9886.96    105.82 o
   3   2   7     1838.70     1807.89     28.62 o
   4   2   7     2135.71     2212.83     34.59 o
   5   2   7      691.03      675.95     10.96 o
   6   2   7        1.21        3.35      1.38 o
   7   2   7      152.13      121.24      4.98 o
   8   2   7       96.35       75.17      5.21 o
   9   2   7       81.63       51.39      4.51 o
  10   2   7       27.98       26.02      3.48 o
  11   2   7       19.80       15.39      3.42 o
  12   2   7      397.50      389.62     13.73 o
  13   2   7      503.01      460.69     16.95 o
  14   2   7       83.17       76.69      8.86 o
  15   2   7        3.71       10.83      5.88 o
  16   2   7      194.67      183.16     16.70 o
  17   2   7      283.98      305.50     37.58 o
 -17   3   7       12.01       24.33      9.23 o
 -16   3   7       89.93       92.29     12.42 o
 -15   3   7        0.36        1.33      5.29 o
 -14   3   7      541.05      536.18     25.53 o
 -13   3   7      142.33      143.23     13.18 o
 -12   3   7      824.85      824.53     24.24 o
 -11   3   7       39.15       35.57      5.62 o
 -10   3   7        2.88        5.58      2.75 o
  -9   3   7      922.37      944.67     17.47 o
  -8   3   7      198.40      170.59      7.76 o
  -7   3   7      151.61      143.29      6.73 o
  -6   3   7       25.61       14.10      2.57 o
  -5   3   7      236.91      246.57      7.65 o
  -4   3   7     2106.81     2261.59     26.51 o
  -3   3   7     1303.26     1351.62     35.28 o
  -2   3   7     3545.21     4051.28     60.41 o
  -1   3   7      116.89      104.24     12.35 o
   0   3   7     1313.24     1234.23     41.22 o
   1   3   7     1125.02     1351.54     43.36 o
   2   3   7    10054.41    10685.02    101.43 o
   3   3   7      252.82      328.48     18.58 o
   4   3   7     1869.66     2052.69     24.41 o
   5   3   7     1039.47     1031.39     11.65 o
   6   3   7      134.22      135.86      5.04 o
   7   3   7      830.01      794.61     13.58 o
   8   3   7      337.10      329.83      9.41 o
   9   3   7      132.91      128.18      6.32 o
  10   3   7       24.32       25.54      4.20 o
  11   3   7      657.82      613.23     20.10 o
  12   3   7        4.22        0.00      5.45 o
  13   3   7      491.93      519.59     20.42 o
  14   3   7       18.35       31.90      7.54 o
  15   3   7       61.88       57.48     12.59 o
  16   3   7      200.73      217.36     24.92 o
  17   3   7       31.31       23.21     15.82 o
 -17   4   7       12.02       18.05      7.32 o
 -16   4   7       95.71      108.36     14.87 o
 -15   4   7      216.96      210.01     17.85 o
 -14   4   7      115.92      109.98     13.30 o
 -13   4   7      127.86      147.32     13.16 o
 -12   4   7       39.63       36.80      6.74 o
 -11   4   7      663.59      615.65     27.73 o
 -10   4   7      400.50      372.22     13.15 o
  -9   4   7     2312.37     2315.97     48.26 o
  -8   4   7      154.41      153.90      7.72 o
  -7   4   7      706.55      644.85     14.80 o
  -6   4   7       21.86       21.96      3.74 o
  -5   4   7       30.19       56.12      3.95 o
  -4   4   7      508.61      436.82     13.85 o
  -3   4   7       88.05       60.86      4.38 o
  -2   4   7     1208.93     1078.83     24.20 o
  -1   4   7       16.68       10.30      3.44 o
   0   4   7     5305.17     5769.66     93.58 o
   1   4   7      762.36      816.10     18.52 o
   2   4   7      257.94      313.84     12.28 o
   3   4   7      705.39      757.75     15.10 o
   4   4   7       11.38        9.86      1.65 o
   5   4   7      187.36      161.45      4.98 o
   6   4   7      789.18      800.21     11.42 o
   7   4   7       89.43       68.56      5.22 o
   8   4   7      256.24      242.76      9.85 o
   9   4   7      655.86      604.37     18.75 o
  10   4   7       42.42       39.60      5.89 o
  11   4   7       67.02       69.65      8.06 o
  12   4   7      249.27      241.67     15.87 o
  13   4   7      258.81      266.08     17.63 o
  14   4   7      290.42      278.86     18.72 o
  15   4   7       10.42        8.47      7.78 o
  16   4   7       52.53       81.43     14.78 o
 -17   5   7       42.64       30.44     10.80 o
 -16   5   7       39.10       38.12      8.86 o
 -15   5   7       14.40       21.36      9.71 o
 -14   5   7        6.40        1.54      4.96 o
 -13   5   7      401.21      419.69     29.92 o
 -12   5   7      407.52      414.72     20.99 o
 -11   5   7      140.35      112.48      8.14 o
 -10   5   7      109.60       94.05      7.72 o
  -9   5   7      303.73      297.14     11.55 o
  -8   5   7     1202.67     1140.14     28.64 o
  -7   5   7        4.13        7.70      3.51 o
  -6   5   7       38.77       42.52      4.56 o
  -5   5   7       85.74       95.74      4.92 o
  -4   5   7       20.94       31.31      2.64 o
  -3   5   7      214.96      203.97      8.11 o
  -2   5   7      728.75      710.27     12.78 o
  -1   5   7     3097.38     3486.59     28.95 o
   0   5   7        3.07        5.76      2.97 o
   1   5   7     1267.17     1256.80     20.02 o
   2   5   7      216.79      221.21      7.85 o
   3   5   7     1832.24     1794.45     22.73 o
   4   5   7       37.16       28.77      3.09 o
   5   5   7     1246.53     1134.83     16.75 o
   6   5   7     3236.98     3225.30     26.83 o
   7   5   7       12.41       10.92      3.96 o
   8   5   7      204.07      201.59     10.60 o
   9   5   7      252.25      268.19     13.03 o
  10   5   7      585.31      580.65     19.86 o
  11   5   7      230.49      242.77     13.60 o
  12   5   7       71.70       69.49      9.49 o
  13   5   7        3.22        9.09      6.07 o
  14   5   7       48.08       62.15     13.05 o
  15   5   7      174.24      166.74     13.48 o
  16   5   7      150.48      182.98     16.87 o
 -16   6   7       29.49       32.89      8.53 o
 -15   6   7       97.07      103.63     12.62 o
 -14   6   7      400.51      414.02     23.29 o
 -13   6   7      174.69      167.14     14.27 o
 -12   6   7      334.00      380.34     17.21 o
 -11   6   7       83.61       80.76      7.24 o
 -10   6   7      152.81      134.46      8.63 o
  -9   6   7     1096.51     1048.52     25.07 o
  -8   6   7      335.98      377.01     14.45 o
  -7   6   7     1753.17     1693.80     38.95 o
  -6   6   7      435.20      459.16     14.57 o
  -5   6   7      178.13      157.20      6.56 o
  -4   6   7      547.40      572.79     10.03 o
  -3   6   7      769.94      791.92     15.22 o
  -2   6   7       16.98       25.17      3.28 o
  -1   6   7     3848.18     3650.09     35.15 o
   0   6   7     1166.36     1144.25     17.84 o
   1   6   7     1806.54     1813.63     27.82 o
   2   6   7      458.84      452.52     14.31 o
   3   6   7      101.31      103.24      4.81 o
   4   6   7      496.30      519.53     11.45 o
   5   6   7      894.75      863.68     16.56 o
   6   6   7      665.63      612.36     13.41 o
   7   6   7       30.25       37.18      4.08 o
   8   6   7      492.50      446.10     16.00 o
   9   6   7       15.57       12.30      4.11 o
  10   6   7      102.16       90.86      7.63 o
  11   6   7        7.90        4.15      3.31 o
  12   6   7      283.07      266.38     13.56 o
  13   6   7      582.09      645.20     27.65 o
  14   6   7        8.30       11.22      6.57 o
  15   6   7      334.03      316.86     21.32 o
  16   6   7        4.26        0.00      7.47 o
 -16   7   7      470.22      510.88     87.80 o
 -15   7   7        3.94       18.21     10.05 o
 -14   7   7       14.20       12.92     15.34 o
 -13   7   7       25.95       34.34      9.61 o
 -12   7   7      282.62      292.57     18.29 o
 -11   7   7      630.64      613.49     21.51 o
 -10   7   7      290.63      293.70     14.53 o
  -9   7   7        8.55       10.40      4.18 o
  -8   7   7      515.12      469.51     16.67 o
  -7   7   7      812.12      761.24     31.75 o
  -6   7   7      865.23      884.32     20.91 o
  -5   7   7      333.85      289.90      9.23 o
  -4   7   7       31.05       28.15      3.75 o
  -3   7   7      449.07      431.25     10.76 o
  -2   7   7     3110.22     3124.62     31.14 o
  -1   7   7      147.58      115.75      4.96 o
   0   7   7      269.83      269.00      6.83 o
   1   7   7       41.06       74.28      4.87 o
   2   7   7     1952.22     1950.03     22.15 o
   3   7   7     1926.38     1913.45     25.17 o
   4   7   7       80.50       61.79      4.83 o
   5   7   7      122.43      116.46      7.06 o
   6   7   7      249.95      216.04      9.35 o
   7   7   7     1771.92     1737.27     29.96 o
   8   7   7       61.27       61.45      7.60 o
   9   7   7      152.12      149.13     12.08 o
  10   7   7       77.38       88.27     13.96 o
  11   7   7      451.85      463.56     23.11 o
  12   7   7      137.59      150.41     18.54 o
  13   7   7      356.59      368.09     22.66 o
  14   7   7       43.73       54.46     11.76 o
  15   7   7        0.10        0.00      7.46 o
 -15   8   7      109.14      129.98     18.25 o
 -14   8   7       21.89       14.57      8.52 o
 -13   8   7      486.06      466.43     24.17 o
 -12   8   7        7.53        8.42      5.05 o
 -11   8   7      231.48      259.09     14.81 o
 -10   8   7        2.63        5.21      4.09 o
  -9   8   7       10.17        6.22      4.02 o
  -8   8   7      528.42      528.53     21.90 o
  -7   8   7        1.98       10.80      4.41 o
  -6   8   7       33.76       41.05      7.20 o
  -5   8   7      131.55      111.06      7.00 o
  -4   8   7     1228.33     1201.72     21.56 o
  -3   8   7      242.77      225.28      9.26 o
  -2   8   7        0.30        0.02      2.05 o
  -1   8   7       38.42       45.22      4.61 o
   0   8   7      628.32      587.65     13.94 o
   1   8   7      937.64      955.41     18.07 o
   2   8   7      259.76      235.43      9.37 o
   3   8   7      549.13      521.19     14.08 o
   4   8   7      158.78      159.53      9.26 o
   5   8   7     1063.66     1052.75     23.82 o
   6   8   7        6.46        8.71      3.14 o
   7   8   7       63.79       62.08      6.55 o
   8   8   7       84.87       58.25      9.48 o
   9   8   7        2.28        3.03      4.83 o
  10   8   7      153.97      158.42     13.88 o
  11   8   7      184.36      175.84     15.54 o
  12   8   7        2.90        6.29      5.56 o
  13   8   7       19.04       19.22      7.91 o
  14   8   7       37.21       18.71     21.12 o
  15   8   7       27.71       23.31     11.38 o
 -15   9   7      217.81      234.65     34.10 o
 -14   9   7       20.80        7.22      7.01 o
 -13   9   7       22.49       27.54     10.24 o
 -12   9   7      164.76      175.77     19.53 o
 -11   9   7       78.08       90.44     11.63 o
 -10   9   7      659.96      680.52     27.31 o
  -9   9   7      209.71      220.41     15.51 o
  -8   9   7       51.35       54.52      8.43 o
  -7   9   7       17.79       20.58      5.55 o
  -6   9   7      626.80      550.01     18.40 o
  -5   9   7      145.25      143.44     10.13 o
  -4   9   7        1.54        4.79      2.90 o
  -3   9   7       12.20       16.37      3.48 o
  -2   9   7       81.29       86.37      6.14 o
  -1   9   7      529.04      570.58     14.80 o
   0   9   7       11.15       13.20      2.92 o
   1   9   7       86.58      111.69     10.80 o
   2   9   7      389.11      386.17     14.33 o
   3   9   7     4296.45     4359.39     42.91 o
   4   9   7     1469.38     1460.98     28.92 o
   5   9   7        0.65       11.87      4.09 o
   6   9   7      277.18      255.70     12.89 o
   7   9   7      141.09      129.92     10.77 o
   8   9   7        6.31        4.82      3.90 o
   9   9   7        0.33        5.51      4.56 o
  10   9   7       93.40       92.75     11.45 o
  11   9   7      194.80      200.56     18.45 o
  12   9   7      397.14      378.03     23.08 o
  13   9   7      212.23      198.77     20.78 o
  14   9   7        0.54        0.61     15.14 o
 -14  10   7      156.19      159.81     19.49 o
 -13  10   7      174.87      173.73     20.22 o
 -12  10   7      365.45      348.85     27.26 o
 -11  10   7      132.50      149.34     18.07 o
 -10  10   7       36.05       20.01      9.05 o
  -9  10   7        0.76        3.67      5.62 o
  -8  10   7        5.84        2.43      5.73 o
  -7  10   7       18.49       13.24      6.16 o
  -6  10   7        0.83        9.36      4.64 o
  -5  10   7      432.21      385.33     15.60 o
  -4  10   7      139.66      126.86      9.13 o
  -3  10   7      617.44      602.47     18.66 o
  -2  10   7        0.64        1.29      3.09 o
  -1  10   7        0.08        0.00      2.63 o
   0  10   7      287.83      292.10     12.79 o
   1  10   7      693.52      704.74     40.32 o
   2  10   7     1184.67     1162.48     29.79 o
   3  10   7        2.21        6.31      3.51 o
   4  10   7       33.48       33.94      5.05 o
   5  10   7      368.12      338.51     15.16 o
   6  10   7       23.43       13.27      7.83 o
   7  10   7        1.43        4.49      4.09 o
   8  10   7        5.69        8.25      5.30 o
   9  10   7      366.02      404.50     22.51 o
  10  10   7       39.39       20.33     14.44 o
  11  10   7      240.85      225.78     15.24 o
  12  10   7        3.24        7.06      6.15 o
  13  10   7       48.64       55.63     10.32 o
 -13  11   7      174.56      177.06     43.64 o
 -12  11   7        0.04        0.00      7.35 o
 -11  11   7        5.47        0.00     10.98 o
 -10  11   7       12.24        8.11     15.85 o
  -9  11   7      139.16      144.35     17.92 o
  -8  11   7       99.37       97.47     20.93 o
  -7  11   7      104.08       95.04     13.61 o
  -6  11   7       88.42       92.11     11.31 o
  -5  11   7      931.17      886.08     28.74 o
  -4  11   7      184.77      176.83     11.12 o
  -3  11   7        7.09        7.03      3.95 o
  -2  11   7      118.53      122.07      9.19 o
  -1  11   7      368.99      354.72     17.40 o
   0  11   7     1521.43     1555.02     36.44 o
   1  11   7       51.48       69.88     12.38 o
   2  11   7      181.87      189.67     18.68 o
   3  11   7       78.63       89.50      8.05 o
   4  11   7      719.67      699.20     22.25 o
   5  11   7      695.75      680.00     20.04 o
   6  11   7      331.62      312.45     13.95 o
   7  11   7      280.29      274.59     17.58 o
   8  11   7       41.31       41.04      7.91 o
   9  11   7      710.99      683.28     30.06 o
  10  11   7       10.37       11.67      6.39 o
  11  11   7       24.19       21.77      8.49 o
  12  11   7      104.77       99.71     23.47 o
 -12  12   7      255.89      274.24     25.29 o
 -11  12   7        2.46       16.94     10.03 o
 -10  12   7        1.20        2.91      7.41 o
  -9  12   7       40.76       38.80     11.39 o
  -8  12   7      198.65      190.27     28.09 o
  -7  12   7       68.01       66.66     12.23 o
  -6  12   7       13.30       10.29      4.69 o
  -5  12   7        0.44        0.18      4.54 o
  -4  12   7      603.76      628.86     21.60 o
  -3  12   7        0.96        5.32      3.71 o
  -2  12   7      944.60     1003.73     26.41 o
  -1  12   7        2.18        0.00      6.57 o
   0  12   7        4.03        0.00      6.72 o
   1  12   7      271.21      302.75     21.70 o
   2  12   7       54.45       47.03      9.13 o
   3  12   7       18.80       12.79      5.36 o
   4  12   7       29.40       18.99      7.73 o
   5  12   7       71.72       66.19      8.45 o
   6  12   7       30.22       29.11      5.53 o
   7  12   7      611.81      653.05     30.88 o
   8  12   7        3.00        0.00      5.82 o
   9  12   7        1.63       12.27      7.93 o
  10  12   7      119.09      113.96     16.05 o
  11  12   7       29.14       34.29     11.34 o
 -11  13   7        3.60       21.58     11.45 o
 -10  13   7       74.99       95.88     16.10 o
  -9  13   7       19.97       25.74     10.68 o
  -8  13   7        9.57        0.00      7.20 o
  -7  13   7       52.78       65.93     12.75 o
  -6  13   7        9.32       18.08      6.68 o
  -5  13   7        3.17       13.71      6.50 o
  -4  13   7       63.12       59.73      7.42 o
  -3  13   7       58.90       57.55      8.85 o
  -2  13   7       66.54       73.46     13.32 o
  -1  13   7      663.75      738.68     34.62 o
   0  13   7       77.80       67.92     11.23 o
   1  13   7      527.38      594.63     56.63 o
   2  13   7        0.80       10.66      6.76 o
   3  13   7       64.98       46.99     17.93 o
   4  13   7       67.94       68.56     13.45 o
   5  13   7      721.16      758.66     29.77 o
   6  13   7      119.66      100.26     11.22 o
   7  13   7       87.78       86.55     11.09 o
   8  13   7      609.41      600.95     28.41 o
   9  13   7       17.08       11.34      8.09 o
  10  13   7      242.85      236.85     22.96 o
 -10  14   7        5.71        0.00      8.89 o
  -9  14   7       39.94       38.67     11.33 o
  -8  14   7      190.83      189.72     30.58 o
  -7  14   7      205.45      209.65     21.91 o
  -6  14   7       17.46        7.10      6.52 o
  -5  14   7       12.24       22.68      8.05 o
  -4  14   7       13.23       14.04      6.42 o
  -3  14   7      535.12      523.55     24.60 o
  -2  14   7      248.68      263.80     22.24 o
  -1  14   7      284.37      338.97     33.00 o
   0  14   7        7.19        4.97      6.90 o
   1  14   7      274.44      249.26     22.01 o
   2  14   7      203.13      202.82     20.42 o
   3  14   7       48.78       52.30     11.00 o
   4  14   7      360.69      389.28     27.30 o
   5  14   7        3.25        3.67      7.63 o
   6  14   7      481.09      452.44     24.28 o
   7  14   7      400.93      454.33     56.95 o
   8  14   7       73.01       62.78     12.35 o
   9  14   7      114.89       97.79     15.57 o
  -9  15   7      118.99       92.88     23.70 o
  -8  15   7       41.07       39.91     18.75 o
  -7  15   7        0.23       14.51      9.54 o
  -6  15   7       23.40       26.01     23.11 o
  -5  15   7      196.19      226.19     21.87 o
  -4  15   7        5.00        2.31      6.07 o
  -3  15   7      127.73      142.98     17.58 o
  -2  15   7       62.87       66.02     29.10 o
  -1  15   7        9.84       31.71     10.41 o
   0  15   7      328.74      353.40     47.54 o
   1  15   7       43.93       51.91     12.54 o
   2  15   7       66.57       72.15     13.16 o
   3  15   7       10.64       19.50      7.75 o
   4  15   7      171.34      201.21     20.83 o
   5  15   7      526.47      569.55     34.54 o
   6  15   7      105.11       96.15     16.07 o
   7  15   7      111.01      102.66     15.31 o
  -6  16   7      413.59      402.78     29.26 o
  -5  16   7       58.99       90.57     15.11 o
  -4  16   7       65.63       91.42     22.04 o
  -3  16   7       31.66        8.46      7.91 o
  -2  16   7      116.04       96.04     15.45 o
  -1  16   7      163.64      143.45     17.90 o
   0  16   7        0.41       10.09      8.41 o
   1  16   7       13.00        5.10      8.62 o
   2  16   7        1.49        9.50      8.85 o
   3  16   7      345.22      380.33     29.14 o
   4  16   7       96.94       94.86     17.60 o
   5  16   7        7.38        4.74      8.48 o
  -2  17   7       28.73       32.10     10.30 o
  -1  17   7       11.89       30.64      9.69 o
   0  17   7       69.95       76.66     37.12 o
   1  17   7      118.12      156.70     29.99 o
  -4 -18   8      229.12      237.53     37.70 o
  -3 -18   8       10.86       25.36     26.75 o
  -2 -18   8       29.06       28.93     11.11 o
  -1 -18   8      147.76      116.00     24.44 o
   0 -18   8      298.06      317.34     22.71 o
   1 -18   8       18.22       39.24     10.51 o
   2 -18   8       75.38       91.57     16.40 o
   3 -18   8        9.03       26.18     11.56 o
   4 -18   8      288.55      292.32     33.61 o
   5 -18   8       42.98       38.99     15.68 o
  -6 -17   8      473.29      523.09     28.17 o
  -5 -17   8        5.51       19.82      7.47 o
  -4 -17   8      134.54      142.47     14.82 o
  -3 -17   8      349.63      340.02     22.48 o
  -2 -17   8      100.67       98.95     15.99 o
  -1 -17   8       58.29       60.62     10.40 o
   0 -17   8       45.74       75.35     11.67 o
   1 -17   8      194.58      196.25     17.95 o
   2 -17   8       50.66       59.15     10.64 o
   3 -17   8      275.40      310.19     30.19 o
   4 -17   8        0.43        2.93     22.64 o
   5 -17   8      132.29      153.93     15.16 o
   6 -17   8      186.49      185.97     16.76 o
   7 -17   8       92.69      120.61     18.38 o
  -8 -16   8      166.97      206.23     22.54 o
  -7 -16   8       23.53       17.18      9.31 o
  -6 -16   8        5.82       13.65     11.32 o
  -5 -16   8      393.04      445.04     21.47 o
  -4 -16   8      143.64      174.45     15.92 o
  -3 -16   8       30.04       45.42      8.83 o
  -2 -16   8        1.33        0.00      6.13 o
  -1 -16   8       21.75       26.98      8.42 o
   0 -16   8       10.86        5.04      7.30 o
   1 -16   8      415.42      397.68     23.28 o
   2 -16   8       51.82       49.12      9.43 o
   3 -16   8        7.02       14.30      7.07 o
   4 -16   8      654.18      718.75     30.63 o
   5 -16   8      210.22      221.99     17.68 o
   6 -16   8       89.16       78.82     11.95 o
   7 -16   8        9.99        8.10      7.31 o
   8 -16   8       31.39       41.98     13.16 o
   9 -16   8      161.61      216.56     49.46 o
 -10 -15   8      185.59      209.45     48.16 o
  -9 -15   8       20.64       13.03      8.28 o
  -8 -15   8       16.30       16.38     10.91 o
  -7 -15   8      163.98      219.17     24.66 o
  -6 -15   8      190.53      168.36     15.47 o
  -5 -15   8      384.23      402.77     19.53 o
  -4 -15   8        1.21        4.11      4.63 o
  -3 -15   8      127.48      138.38     13.70 o
  -2 -15   8       17.53       21.39      6.32 o
  -1 -15   8       15.96       18.20      5.09 o
   0 -15   8        0.60        0.00      5.69 o
   1 -15   8        0.12        5.04      5.16 o
   2 -15   8      548.47      603.18     27.16 o
   3 -15   8       13.35        7.80      5.46 o
   4 -15   8      692.47      761.24     26.33 o
   5 -15   8        0.00        0.00      5.97 o
   6 -15   8       20.73       30.19      9.51 o
   7 -15   8      264.49      268.17     19.34 o
   8 -15   8      132.77      165.85     20.08 o
   9 -15   8      178.66      194.84     22.17 o
  10 -15   8       24.75       23.52      8.57 o
 -11 -14   8        2.50       15.62      6.55 o
 -10 -14   8       29.34       22.23      6.46 o
  -9 -14   8      201.64      218.94     22.21 o
  -8 -14   8       65.53       57.57     10.37 o
  -7 -14   8      360.33      369.19     21.82 o
  -6 -14   8      112.25      128.31     13.44 o
  -5 -14   8       50.40       47.52      8.19 o
  -4 -14   8      166.97      155.85     11.83 o
  -3 -14   8        1.40        7.39      4.62 o
  -2 -14   8       61.28       65.94      8.45 o
  -1 -14   8        0.01       11.80      5.37 o
   0 -14   8      381.11      398.47     21.25 o
   1 -14   8       10.36        3.30      7.93 o
   2 -14   8      885.21      850.05     25.99 o
   3 -14   8        4.05        8.59      4.75 o
   4 -14   8        0.53        0.00      4.51 o
   5 -14   8      432.47      427.18     19.21 o
   6 -14   8       94.17       77.08     10.24 o
   7 -14   8      214.18      201.53     16.66 o
   8 -14   8        4.73        3.12      8.39 o
   9 -14   8       17.03       15.28      9.04 o
  10 -14   8      155.73      177.29     20.58 o
  11 -14   8       13.71       19.38      9.92 o
  12 -14   8      180.24      185.60     29.18 o
 -12 -13   8       17.33       24.22     10.29 o
 -11 -13   8      572.95      594.32     35.82 o
 -10 -13   8       28.52        5.77      7.33 o
  -9 -13   8      366.63      397.38     24.95 o
  -8 -13   8       72.58       77.99      9.18 o
  -7 -13   8      149.11      159.29     12.30 o
  -6 -13   8      179.62      200.66     13.25 o
  -5 -13   8        1.89        0.07      4.30 o
  -4 -13   8       40.34       44.81      6.94 o
  -3 -13   8        6.51       12.21      4.80 o
  -2 -13   8     1007.62     1038.13     22.66 o
  -1 -13   8      685.42      724.38     23.66 o
   0 -13   8      433.60      425.33     23.66 o
   1 -13   8       29.61       32.28      5.04 o
   2 -13   8       30.46       24.01      6.86 o
   3 -13   8      442.90      452.74     18.41 o
   4 -13   8      245.42      268.43     14.54 o
   5 -13   8      198.67      179.93     12.19 o
   6 -13   8        2.46        4.62      4.90 o
   7 -13   8      113.78      116.09     12.54 o
   8 -13   8      257.88      304.07     24.40 o
   9 -13   8        0.04       14.80      7.56 o
  10 -13   8      336.06      402.64     29.27 o
  11 -13   8        1.61       11.29      9.94 o
  12 -13   8      367.79      384.56     29.76 o
  13 -13   8       70.18       76.16     22.71 o
 -13 -12   8      277.13      279.04     20.95 o
 -12 -12   8      284.54      279.73     20.76 o
 -11 -12   8       10.18        6.85      7.04 o
 -10 -12   8       91.21       83.52     13.92 o
  -9 -12   8       80.89       87.82     13.74 o
  -8 -12   8     1044.63     1090.51     34.53 o
  -7 -12   8       64.12       66.93      9.35 o
  -6 -12   8        0.42        6.44      5.05 o
  -5 -12   8       14.55       12.77      4.40 o
  -4 -12   8      208.11      223.62     11.39 o
  -3 -12   8     1699.98     1744.28     27.82 o
  -2 -12   8       80.27       75.78      6.34 o
  -1 -12   8       12.49       13.54      3.79 o
   0 -12   8       73.05       71.37      7.37 o
   1 -12   8      788.59      773.54     22.03 o
   2 -12   8      252.22      255.05     12.85 o
   3 -12   8      170.35      158.04     10.45 o
   4 -12   8       26.94       28.19      5.90 o
   5 -12   8        0.73        6.22      4.15 o
   6 -12   8      602.56      624.16     21.63 o
   7 -12   8      148.42      135.31     10.92 o
   8 -12   8      170.71      176.43     15.05 o
   9 -12   8       37.22       38.22      8.00 o
  10 -12   8       17.26       22.45      9.84 o
  11 -12   8       56.49       51.18     11.41 o
  12 -12   8        4.26        2.83     12.09 o
  13 -12   8        0.40        6.43     11.95 o
 -14 -11   8      310.71      296.51     18.54 o
 -13 -11   8        3.53        5.53      5.46 o
 -12 -11   8       28.82       33.45      6.64 o
 -11 -11   8      637.66      664.75     25.66 o
 -10 -11   8      225.28      222.93     18.55 o
  -9 -11   8      282.87      256.04     17.07 o
  -8 -11   8      245.94      272.65     17.02 o
  -7 -11   8       10.45        9.36      9.12 o
  -6 -11   8        5.55        4.79      4.26 o
  -5 -11   8      263.72      291.00     14.38 o
  -4 -11   8       59.66       71.49      5.74 o
  -3 -11   8        8.51       13.50      3.13 o
  -2 -11   8      214.12      198.62      9.09 o
  -1 -11   8      141.58      142.94      7.59 o
   0 -11   8      754.45      777.16     17.01 o
   1 -11   8       39.16       37.68      4.21 o
   2 -11   8      318.49      288.04     11.59 o
   3 -11   8      295.19      276.45     11.50 o
   4 -11   8      760.47      773.14     19.36 o
   5 -11   8      247.43      237.18     11.09 o
   6 -11   8      440.84      435.22     15.29 o
   7 -11   8       70.55       86.53      8.56 o
   8 -11   8       47.77       27.49      8.68 o
   9 -11   8      171.22      144.99     13.11 o
  10 -11   8        1.35       15.54      6.37 o
  11 -11   8        9.69       23.39      8.46 o
  12 -11   8       74.19       71.93     14.53 o
  13 -11   8      111.14       89.17     18.82 o
  14 -11   8      143.18      141.17     15.02 o
 -14 -10   8      132.06      125.97     14.65 o
 -13 -10   8      451.58      442.19     21.78 o
 -12 -10   8       56.86       59.86      7.69 o
 -11 -10   8      787.54      780.27     26.85 o
 -10 -10   8       21.62       25.96      5.99 o
  -9 -10   8      217.16      196.43     18.22 o
  -8 -10   8      322.47      296.68     14.81 o
  -7 -10   8     1297.72     1251.06     41.11 o
  -6 -10   8     1030.26     1142.33     31.00 o
  -5 -10   8       71.51       66.76      6.64 o
  -4 -10   8      514.22      447.21     13.85 o
  -3 -10   8      118.46      111.00      5.99 o
  -2 -10   8     2581.20     2559.80     27.31 o
  -1 -10   8      180.62      155.16      6.33 o
   0 -10   8        8.01       11.30      2.11 o
   1 -10   8      539.26      525.59     13.74 o
   2 -10   8     1180.49     1146.74     21.57 o
   3 -10   8     2860.41     2850.18     38.95 o
   4 -10   8       58.73       52.83      5.15 o
   5 -10   8        7.49       10.45      3.44 o
   6 -10   8      343.70      314.07     13.76 o
   7 -10   8      871.29      903.88     23.89 o
   8 -10   8     1088.77     1109.23     32.10 o
   9 -10   8       55.25       49.56      8.58 o
  10 -10   8      243.07      223.80     15.77 o
  11 -10   8      121.92      116.36     14.47 o
  12 -10   8       52.84       58.22     11.49 o
  13 -10   8      111.50      116.63     17.35 o
  14 -10   8      100.19      103.73     15.67 o
  15 -10   8       90.61      120.76     17.88 o
 -15  -9   8      130.09      146.41     15.59 o
 -14  -9   8      140.05      159.54     16.33 o
 -13  -9   8      367.88      407.23     23.11 o
 -12  -9   8       39.63       27.64      6.20 o
 -11  -9   8       41.75       45.38      7.39 o
 -10  -9   8      226.29      211.50     13.46 o
  -9  -9   8      320.36      288.75     14.66 o
  -8  -9   8     1161.00     1176.17     36.17 o
  -7  -9   8      140.04      157.95     12.05 o
  -6  -9   8      886.98      847.80     27.47 o
  -5  -9   8       63.61       85.15      6.81 o
  -4  -9   8      122.37      135.55      7.36 o
  -3  -9   8        9.27       14.66      2.65 o
  -2  -9   8      109.30      106.80      5.89 o
  -1  -9   8     3325.08     3377.53     27.02 o
   0  -9   8       47.00       51.05      4.25 o
   1  -9   8     2563.81     2625.61     27.83 o
   2  -9   8       51.34       50.71      5.60 o
   3  -9   8        0.97        2.32      2.53 o
   4  -9   8      748.68      690.55     16.46 o
   5  -9   8        4.65        2.56      2.78 o
   6  -9   8      855.46      854.89     21.55 o
   7  -9   8       17.74       20.14      5.21 o
   8  -9   8      892.63      902.16     27.70 o
   9  -9   8        7.20        8.70      3.91 o
  10  -9   8       15.88       17.37      4.95 o
  11  -9   8      105.04       98.50     13.61 o
  12  -9   8       12.09       18.44      5.87 o
  13  -9   8      214.45      241.39     18.03 o
  14  -9   8      315.96      334.70     22.08 o
  15  -9   8       47.11       45.03      9.60 o
 -15  -8   8       20.89       25.71      8.36 o
 -14  -8   8        2.69        0.00      5.51 o
 -13  -8   8       21.49       11.04      5.75 o
 -12  -8   8     1501.58     1547.73     33.42 o
 -11  -8   8       27.13       28.63      5.35 o
 -10  -8   8      514.22      525.05     20.05 o
  -9  -8   8      396.89      371.83     14.32 o
  -8  -8   8      215.20      203.80     11.47 o
  -7  -8   8     1457.23     1534.66     29.58 o
  -6  -8   8     1225.55     1283.89     30.24 o
  -5  -8   8      467.83      470.59     14.84 o
  -4  -8   8      882.98      762.75     18.39 o
  -3  -8   8     2502.86     2494.49     30.58 o
  -2  -8   8     1562.76     1545.87     22.61 o
  -1  -8   8     3146.34     2998.94     25.76 o
   0  -8   8      596.95      588.16     12.33 o
   1  -8   8      172.87      130.09      5.94 o
   2  -8   8     1757.24     1693.70     21.24 o
   3  -8   8      822.68      873.73     21.23 o
   4  -8   8     5023.49     4837.19     45.15 o
   5  -8   8      239.93      262.88     10.89 o
   6  -8   8       87.18       66.94      5.30 o
   7  -8   8      214.42      208.63     10.65 o
   8  -8   8        4.90        0.00      3.50 o
   9  -8   8        8.73        8.41      3.43 o
  10  -8   8       51.36       49.09      7.84 o
  11  -8   8       70.15       56.59      8.50 o
  12  -8   8      216.95      223.89     16.38 o
  13  -8   8      531.71      552.36     26.51 o
  14  -8   8       26.11       27.43      8.61 o
  15  -8   8        1.30        0.00      8.65 o
  16  -8   8       39.56       52.27      9.36 o
 -16  -7   8        5.53        1.04      5.37 o
 -15  -7   8        9.79       22.40      7.70 o
 -14  -7   8       91.00       84.61     11.89 o
 -13  -7   8        6.81        0.09      7.55 o
 -12  -7   8       43.56       61.68      9.47 o
 -11  -7   8       57.92       57.53      7.25 o
 -10  -7   8        6.35        0.33      4.14 o
  -9  -7   8      356.68      342.16     13.35 o
  -8  -7   8       38.86       30.69      6.58 o
  -7  -7   8       14.37        4.37      3.06 o
  -6  -7   8        7.74       11.11      3.70 o
  -5  -7   8      256.58      265.46     16.51 o
  -4  -7   8     1564.81     1582.15     23.70 o
  -3  -7   8      351.72      330.86      8.79 o
  -2  -7   8      443.88      436.55      9.98 o
  -1  -7   8        0.54        0.13      1.40 o
   0  -7   8     2857.10     2906.58     28.21 o
   1  -7   8      918.68      869.32     14.72 o
   2  -7   8     3456.64     3335.12     26.85 o
   3  -7   8      685.72      717.61     21.57 o
   4  -7   8      157.19      124.39      6.04 o
   5  -7   8     1079.65     1106.79     16.91 o
   6  -7   8       37.66       44.50      4.22 o
   7  -7   8       68.68       58.87      5.70 o
   8  -7   8       38.15       32.83      5.50 o
   9  -7   8      533.11      491.44     19.87 o
  10  -7   8       33.17       39.20      7.02 o
  11  -7   8      223.18      200.28     18.19 o
  12  -7   8        5.14        9.45      6.00 o
  13  -7   8       12.51        3.60      4.82 o
  14  -7   8      167.93      176.48     15.73 o
  15  -7   8       26.41       27.68      8.32 o
  16  -7   8       53.91       72.29     11.98 o
 -16  -6   8      267.78      297.41     21.85 o
 -15  -6   8       43.43       44.99     12.10 o
 -14  -6   8      360.74      342.93     27.57 o
 -13  -6   8       22.65       13.04      5.72 o
 -12  -6   8       64.88       68.05     10.28 o
 -11  -6   8     1522.90     1537.30     45.57 o
 -10  -6   8      685.60      683.46     21.63 o
  -9  -6   8       42.04       54.76      6.18 o
  -8  -6   8        2.97        0.00      4.80 o
  -7  -6   8      157.76      164.10      9.19 o
  -6  -6   8     1452.18     1388.17     24.94 o
  -5  -6   8      210.01      169.95      7.71 o
  -4  -6   8     2376.28     2473.13     27.97 o
  -3  -6   8       20.53        5.75      1.51 o
  -2  -6   8     3705.29     3950.37     32.85 o
  -1  -6   8     3125.43     3213.59     24.95 o
   0  -6   8     2028.64     2064.46     32.02 o
   1  -6   8      145.26      120.38      5.39 o
   2  -6   8     1110.64     1194.53     21.16 o
   3  -6   8     4771.26     5025.19     51.66 o
   4  -6   8       25.74       37.64      3.88 o
   5  -6   8     2983.68     3059.94     27.08 o
   6  -6   8     4604.59     4418.42     43.42 o
   7  -6   8       10.66       21.32      3.31 o
   8  -6   8       20.31       25.47      4.00 o
   9  -6   8       89.72       68.88      7.54 o
  10  -6   8        0.47       12.54      4.88 o
  11  -6   8       11.79       29.92      8.25 o
  12  -6   8      585.98      584.76     25.62 o
  13  -6   8       52.40       45.56     11.98 o
  14  -6   8      237.49      224.09     23.57 o
  15  -6   8       41.35       39.92     11.21 o
  16  -6   8        0.67        6.05      6.55 o
 -17  -5   8      358.85      410.87     31.58 o
 -16  -5   8       47.93       53.61     11.57 o
 -15  -5   8        7.96       29.86     10.45 o
 -14  -5   8       40.43       52.30     15.97 o
 -13  -5   8       24.76       41.86     11.08 o
 -12  -5   8      620.56      639.15     27.07 o
 -11  -5   8       60.73       64.04      9.09 o
 -10  -5   8       45.03       54.96      9.11 o
  -9  -5   8       45.57       33.89      3.99 o
  -8  -5   8      570.75      604.56     17.30 o
  -7  -5   8       48.85       42.92      4.32 o
  -6  -5   8       13.64       25.38      3.13 o
  -5  -5   8       13.90       19.56      2.88 o
  -4  -5   8     7257.40     7674.00    126.28 o
  -3  -5   8     9265.56     9918.92     59.08 o
  -2  -5   8      576.65      511.24      9.98 o
  -1  -5   8      179.55      156.02      8.68 o
   0  -5   8      411.04      368.34     27.96 o
   1  -5   8     2872.79     2702.28     48.15 o
   2  -5   8     5453.55     6089.19     52.95 o
   3  -5   8     1129.05     1258.17     21.41 o
   4  -5   8      186.75      177.44      6.91 o
   5  -5   8      794.46      828.72     14.30 o
   6  -5   8     3221.23     3125.88     29.08 o
   7  -5   8      172.32      169.54      8.47 o
   8  -5   8       66.26       79.46      7.39 o
   9  -5   8        0.08        5.63      4.16 o
  10  -5   8     2467.90     2488.33     44.44 o
  11  -5   8      151.58      154.24     15.50 o
  12  -5   8       86.33       94.89     10.75 o
  13  -5   8        4.36        4.86      5.10 o
  14  -5   8      131.02      116.35     12.96 o
  15  -5   8      102.35       98.83     15.50 o
  16  -5   8      120.06      106.58     13.28 o
  17  -5   8       43.85       26.69     10.73 o
 -17  -4   8        0.04        4.96     12.91 o
 -16  -4   8       48.70       44.06     14.52 o
 -15  -4   8       73.05       92.89     16.06 o
 -14  -4   8      813.15      981.45     95.98 o
 -13  -4   8        2.20        4.66      6.57 o
 -12  -4   8        6.84       12.59      5.91 o
 -11  -4   8        2.13       12.42      6.16 o
 -10  -4   8     1065.03     1043.07     25.34 o
  -9  -4   8     1127.27     1046.59     21.37 o
  -8  -4   8      136.16      132.45      6.53 o
  -7  -4   8      900.33      860.30     18.36 o
  -6  -4   8     1225.37     1275.01     22.46 o
  -5  -4   8     6362.67     6269.88     61.04 o
  -4  -4   8       48.14       56.38      3.20 o
  -3  -4   8      116.54      102.08      4.66 o
  -2  -4   8     1705.24     1566.30     22.25 o
  -1  -4   8     3755.53     4139.85     36.22 o
   0  -4   8     9319.52     9918.88     78.76 o
   1  -4   8        1.33        7.73      2.93 o
   2  -4   8     1071.09     1311.84     48.17 o
   3  -4   8      118.89      161.82      7.34 o
   4  -4   8      647.81      612.60     11.85 o
   5  -4   8     2322.19     2376.38     26.40 o
   6  -4   8       61.04       59.68      4.45 o
   7  -4   8      658.39      686.20     16.05 o
   8  -4   8     2561.83     2546.33     33.57 o
   9  -4   8      158.51      196.64     11.81 o
  10  -4   8       12.41       15.73      5.87 o
  11  -4   8       44.69       41.92      6.88 o
  12  -4   8       64.46       72.33      9.44 o
  13  -4   8      218.40      240.72     17.01 o
  14  -4   8       32.25       46.30      8.81 o
  15  -4   8       71.04       76.07     10.99 o
  16  -4   8       21.02        4.77      6.68 o
  17  -4   8       10.16        3.25      6.80 o
 -17  -3   8        0.99       19.10     11.06 o
 -16  -3   8      269.57      343.73     22.10 o
 -15  -3   8       45.59       31.14      8.22 o
 -14  -3   8        2.08        5.21      4.86 o
 -13  -3   8      671.53      701.28     24.45 o
 -12  -3   8        1.68        1.67      4.29 o
 -11  -3   8      193.05      215.73     15.09 o
 -10  -3   8        4.37        3.17      3.03 o
  -9  -3   8      277.36      260.38     10.55 o
  -8  -3   8      421.88      411.51     12.48 o
  -7  -3   8     2511.43     2506.73     33.58 o
  -6  -3   8       80.10       72.44      4.42 o
  -5  -3   8      511.89      568.71     10.41 o
  -4  -3   8     1744.17     1723.49     19.94 o
  -3  -3   8        4.55        4.90      2.17 o
  -2  -3   8     8626.07     9044.77     62.83 o
  -1  -3   8       58.20       61.18      5.85 o
   0  -3   8      549.06      769.72     22.04 o
   1  -3   8     2531.17     2861.14     32.24 o
   2  -3   8      761.79      829.90     19.18 o
   3  -3   8     1944.79     1970.36     33.89 o
   4  -3   8     1108.13     1196.05     20.56 o
   5  -3   8       13.07       17.15      3.19 o
   6  -3   8     1048.31     1003.59     18.73 o
   7  -3   8     1035.85      982.34     18.13 o
   8  -3   8       57.57       59.46      5.43 o
   9  -3   8      760.09      739.95     23.41 o
  10  -3   8       47.59       38.85      5.62 o
  11  -3   8      142.31      138.29     12.17 o
  12  -3   8      390.52      410.44     17.48 o
  13  -3   8       16.61       20.61      6.69 o
  14  -3   8       14.83       18.35      6.59 o
  15  -3   8       28.99       37.67      9.14 o
  16  -3   8      407.76      470.71     33.11 o
  17  -3   8       64.61       55.42     10.61 o
 -17  -2   8        0.54        0.00      7.14 o
 -16  -2   8      137.50      152.08     15.53 o
 -15  -2   8      531.79      590.11     27.72 o
 -14  -2   8       39.41       32.78      7.65 o
 -13  -2   8      371.43      397.66     20.66 o
 -12  -2   8        2.49        7.65      4.28 o
 -11  -2   8       70.04       62.10     10.39 o
 -10  -2   8      357.60      358.75     14.48 o
  -9  -2   8      972.94      950.72     22.18 o
  -8  -2   8      825.38      825.25     17.37 o
  -7  -2   8       22.28       22.59      2.80 o
  -6  -2   8     1511.12     1397.84     18.13 o
  -5  -2   8      428.90      475.35      9.83 o
  -4  -2   8     4179.86     4236.00     57.51 o
  -3  -2   8      827.81     1073.61     29.78 o
  -2  -2   8      176.50      194.85      9.54 o
  -1  -2   8     8251.33     9261.78     59.72 o
   0  -2   8     5456.80     6249.10    114.41 o
   1  -2   8     9686.64    10599.83    178.40 o
   2  -2   8     5689.70     6657.78     67.71 o
   3  -2   8       20.49       38.43      5.35 o
   4  -2   8     1671.08     1939.70     56.02 o
   5  -2   8      752.39      705.09     17.65 o
   6  -2   8      326.82      362.00      8.66 o
   7  -2   8      730.33      774.02     13.67 o
   8  -2   8      248.98      232.63      9.95 o
   9  -2   8      827.37      841.98     18.47 o
  10  -2   8      566.01      560.07     15.95 o
  11  -2   8        2.13        6.72      3.64 o
  12  -2   8       25.45       20.07      7.24 o
  13  -2   8      116.38      129.33     12.67 o
  14  -2   8      378.22      424.07     19.56 o
  15  -2   8      186.68      200.35     16.65 o
  16  -2   8       28.82       34.01      9.82 o
  17  -2   8        1.17        2.35      7.36 o
 -17  -1   8      113.38      117.10     14.70 o
 -16  -1   8      111.88      108.62     12.95 o
 -15  -1   8      727.07      792.15     27.45 o
 -14  -1   8       68.51       82.97      8.93 o
 -13  -1   8        1.20        1.74      5.57 o
 -12  -1   8      149.66      140.76     11.94 o
 -11  -1   8      123.77      107.71     10.05 o
 -10  -1   8      405.35      389.41     16.67 o
  -9  -1   8        5.52        8.06      2.80 o
  -8  -1   8     1678.41     1568.16     26.60 o
  -7  -1   8     1657.17     1598.23     28.73 o
  -6  -1   8     1543.74     1506.78     26.53 o
  -5  -1   8      207.55      216.50      6.33 o
  -4  -1   8     1188.80     1183.64     29.53 o
  -3  -1   8      999.04      805.15     27.24 o
  -2  -1   8      117.69      137.57     11.55 o
  -1  -1   8    10229.46    11381.19    163.79 o
   0  -1   8     3968.95     4645.65    112.64 o
   1  -1   8      754.78      859.97     20.31 o
   2  -1   8     3319.96     3685.98     46.05 o
   3  -1   8        4.91       13.27      3.32 o
   4  -1   8      268.28      331.97     14.80 o
   5  -1   8      848.70      854.32     13.72 o
   6  -1   8     3190.83     3341.80     30.99 o
   7  -1   8     1177.16     1113.08     16.77 o
   8  -1   8      929.91      889.46     16.40 o
   9  -1   8       15.10       22.17      3.33 o
  10  -1   8      726.86      744.73     16.87 o
  11  -1   8        7.93        9.12      3.02 o
  12  -1   8      208.56      222.73     13.57 o
[truncated: 748,773 more chars]
